# Supplementary material for: Core Outcome Set-STAndards for Development: The COS-STAD recommendations
Source: PLoS Med. 2017 Nov 16;14(11):e1002447. doi: 10.1371/journal.pmed.1002447 (PMC5689835; doi:10.1371/journal.pmed.1002447)
Supplement: S1 Data — (XLSX) [file pmed.1002447.s001.xlsx]

## Sheet: Delphi Round 1
UserID	StakeholderGroup	StudyRound	Domain	Outcome	Score
COSMI00009	Core outcome set user (Systematic Reviewer)	1	SCOPE	Setting	8
COSMI00009	Core outcome set user (Systematic Reviewer)	1	SCOPE	Condition	9
COSMI00009	Core outcome set user (Systematic Reviewer)	1	SCOPE	Population	8
COSMI00009	Core outcome set user (Systematic Reviewer)	1	SCOPE	Intervention	9
COSMI00009	Core outcome set user (Systematic Reviewer)	1	RELEVANT STAKEHOLDER(S)	Those who will use the COS in research (e.g. clinical trialists)	8
COSMI00009	Core outcome set user (Systematic Reviewer)	1	RELEVANT STAKEHOLDER(S)	Those who will use the research that should have used the COS (e.g. systematic reviewers; guideline developers; policy makers; regulatory agencies)	9
COSMI00009	Core outcome set user (Systematic Reviewer)	1	RELEVANT STAKEHOLDER(S)	Healthcare professionals with experience of patients with the condition	9
COSMI00009	Core outcome set user (Systematic Reviewer)	1	RELEVANT STAKEHOLDER(S)	Patients with the condition or their representatives (e.g. patients; public; participants who have experienced the condition; family members; carers)	9
COSMI00009	Core outcome set user (Systematic Reviewer)	1	TRANSPARENT CONSENSUS PROCESS	A protocol is made publically available	8
COSMI00009	Core outcome set user (Systematic Reviewer)	1	TRANSPARENT CONSENSUS PROCESS	Prospective registration of COS study in a public registry	8
COSMI00009	Core outcome set user (Systematic Reviewer)	1	TRANSPARENT CONSENSUS PROCESS	Initial list of outcomes considered both healthcare professionalsâ€™ and patientsâ€™ views	8
COSMI00009	Core outcome set user (Systematic Reviewer)	1	TRANSPARENT CONSENSUS PROCESS	A scoring process and consensus definition is described a priori	9
COSMI00009	Core outcome set user (Systematic Reviewer)	1	TRANSPARENT CONSENSUS PROCESS	The consensus definition specifically addressesÂ how the views of multiple stakeholder groups will be taken into account	9
COSMI00009	Core outcome set user (Systematic Reviewer)	1	TRANSPARENT CONSENSUS PROCESS	Criteria for including/dropping/adding outcomesÂ are described a priori	9
COSMI00009	Core outcome set user (Systematic Reviewer)	1	TRANSPARENT CONSENSUS PROCESS	These criteria specifically address how the views of multiple stakeholder groups will be taken into account	9
COSMI00009	Core outcome set user (Systematic Reviewer)	1	TRANSPARENT CONSENSUS PROCESS	Each stakeholder group is approached in a way that should result in that stakeholder group being fairly represented	8
COSMI00010	Core outcome set developer	1	SCOPE	Setting	6
COSMI00010	Core outcome set developer	1	SCOPE	Condition	9
COSMI00010	Core outcome set developer	1	SCOPE	Population	7
COSMI00010	Core outcome set developer	1	SCOPE	Intervention	5
COSMI00010	Core outcome set developer	1	RELEVANT STAKEHOLDER(S)	Those who will use the COS in research (e.g. clinical trialists)	4
COSMI00010	Core outcome set developer	1	RELEVANT STAKEHOLDER(S)	Those who will use the research that should have used the COS (e.g. systematic reviewers; guideline developers; policy makers; regulatory agencies)	6
COSMI00010	Core outcome set developer	1	RELEVANT STAKEHOLDER(S)	Healthcare professionals with experience of patients with the condition	9
COSMI00010	Core outcome set developer	1	RELEVANT STAKEHOLDER(S)	Patients with the condition or their representatives (e.g. patients; public; participants who have experienced the condition; family members; carers)	9
COSMI00010	Core outcome set developer	1	TRANSPARENT CONSENSUS PROCESS	A protocol is made publically available	7
COSMI00010	Core outcome set developer	1	TRANSPARENT CONSENSUS PROCESS	Prospective registration of COS study in a public registry	6
COSMI00010	Core outcome set developer	1	TRANSPARENT CONSENSUS PROCESS	Initial list of outcomes considered both healthcare professionalsâ€™ and patientsâ€™ views	6
COSMI00010	Core outcome set developer	1	TRANSPARENT CONSENSUS PROCESS	A scoring process and consensus definition is described a priori	6
COSMI00010	Core outcome set developer	1	TRANSPARENT CONSENSUS PROCESS	The consensus definition specifically addressesÂ how the views of multiple stakeholder groups will be taken into account	7
COSMI00010	Core outcome set developer	1	TRANSPARENT CONSENSUS PROCESS	Criteria for including/dropping/adding outcomesÂ are described a priori	6
COSMI00010	Core outcome set developer	1	TRANSPARENT CONSENSUS PROCESS	These criteria specifically address how the views of multiple stakeholder groups will be taken into account	6
COSMI00010	Core outcome set developer	1	TRANSPARENT CONSENSUS PROCESS	Each stakeholder group is approached in a way that should result in that stakeholder group being fairly represented	6
COSMI00011	Core outcome set developer	1	SCOPE	Setting	9
COSMI00011	Core outcome set developer	1	SCOPE	Condition	9
COSMI00011	Core outcome set developer	1	SCOPE	Population	9
COSMI00011	Core outcome set developer	1	SCOPE	Intervention	9
COSMI00011	Core outcome set developer	1	RELEVANT STAKEHOLDER(S)	Those who will use the COS in research (e.g. clinical trialists)	6
COSMI00011	Core outcome set developer	1	RELEVANT STAKEHOLDER(S)	Those who will use the research that should have used the COS (e.g. systematic reviewers; guideline developers; policy makers; regulatory agencies)	4
COSMI00011	Core outcome set developer	1	RELEVANT STAKEHOLDER(S)	Healthcare professionals with experience of patients with the condition	7
COSMI00011	Core outcome set developer	1	RELEVANT STAKEHOLDER(S)	Patients with the condition or their representatives (e.g. patients; public; participants who have experienced the condition; family members; carers)	9
COSMI00011	Core outcome set developer	1	TRANSPARENT CONSENSUS PROCESS	A protocol is made publically available	7
COSMI00011	Core outcome set developer	1	TRANSPARENT CONSENSUS PROCESS	Prospective registration of COS study in a public registry	7
COSMI00011	Core outcome set developer	1	TRANSPARENT CONSENSUS PROCESS	Initial list of outcomes considered both healthcare professionalsâ€™ and patientsâ€™ views	9
COSMI00011	Core outcome set developer	1	TRANSPARENT CONSENSUS PROCESS	A scoring process and consensus definition is described a priori	9
COSMI00011	Core outcome set developer	1	TRANSPARENT CONSENSUS PROCESS	The consensus definition specifically addressesÂ how the views of multiple stakeholder groups will be taken into account	9
COSMI00011	Core outcome set developer	1	TRANSPARENT CONSENSUS PROCESS	Criteria for including/dropping/adding outcomesÂ are described a priori	9
COSMI00011	Core outcome set developer	1	TRANSPARENT CONSENSUS PROCESS	These criteria specifically address how the views of multiple stakeholder groups will be taken into account	9
COSMI00011	Core outcome set developer	1	TRANSPARENT CONSENSUS PROCESS	Each stakeholder group is approached in a way that should result in that stakeholder group being fairly represented	8
COSMI00012	Core outcome set developer	1	SCOPE	Setting	8
COSMI00012	Core outcome set developer	1	SCOPE	Condition	9
COSMI00012	Core outcome set developer	1	SCOPE	Population	5
COSMI00012	Core outcome set developer	1	SCOPE	Intervention	9
COSMI00012	Core outcome set developer	1	RELEVANT STAKEHOLDER(S)	Those who will use the COS in research (e.g. clinical trialists)	8
COSMI00012	Core outcome set developer	1	RELEVANT STAKEHOLDER(S)	Those who will use the research that should have used the COS (e.g. systematic reviewers; guideline developers; policy makers; regulatory agencies)	7
COSMI00012	Core outcome set developer	1	RELEVANT STAKEHOLDER(S)	Healthcare professionals with experience of patients with the condition	7
COSMI00012	Core outcome set developer	1	RELEVANT STAKEHOLDER(S)	Patients with the condition or their representatives (e.g. patients; public; participants who have experienced the condition; family members; carers)	9
COSMI00012	Core outcome set developer	1	TRANSPARENT CONSENSUS PROCESS	A protocol is made publically available	8
COSMI00012	Core outcome set developer	1	TRANSPARENT CONSENSUS PROCESS	Prospective registration of COS study in a public registry	8
COSMI00012	Core outcome set developer	1	TRANSPARENT CONSENSUS PROCESS	Initial list of outcomes considered both healthcare professionalsâ€™ and patientsâ€™ views	5
COSMI00012	Core outcome set developer	1	TRANSPARENT CONSENSUS PROCESS	A scoring process and consensus definition is described a priori	9
COSMI00012	Core outcome set developer	1	TRANSPARENT CONSENSUS PROCESS	The consensus definition specifically addressesÂ how the views of multiple stakeholder groups will be taken into account	8
COSMI00012	Core outcome set developer	1	TRANSPARENT CONSENSUS PROCESS	Criteria for including/dropping/adding outcomesÂ are described a priori	8
COSMI00012	Core outcome set developer	1	TRANSPARENT CONSENSUS PROCESS	These criteria specifically address how the views of multiple stakeholder groups will be taken into account	8
COSMI00012	Core outcome set developer	1	TRANSPARENT CONSENSUS PROCESS	Each stakeholder group is approached in a way that should result in that stakeholder group being fairly represented	8
COSMI00013	Core outcome set user (Systematic Reviewer)	1	SCOPE	Setting	9
COSMI00013	Core outcome set user (Systematic Reviewer)	1	SCOPE	Condition	9
COSMI00013	Core outcome set user (Systematic Reviewer)	1	SCOPE	Population	9
COSMI00013	Core outcome set user (Systematic Reviewer)	1	SCOPE	Intervention	9
COSMI00013	Core outcome set user (Systematic Reviewer)	1	RELEVANT STAKEHOLDER(S)	Those who will use the COS in research (e.g. clinical trialists)	5
COSMI00013	Core outcome set user (Systematic Reviewer)	1	RELEVANT STAKEHOLDER(S)	Those who will use the research that should have used the COS (e.g. systematic reviewers; guideline developers; policy makers; regulatory agencies)	5
COSMI00013	Core outcome set user (Systematic Reviewer)	1	RELEVANT STAKEHOLDER(S)	Healthcare professionals with experience of patients with the condition	6
COSMI00013	Core outcome set user (Systematic Reviewer)	1	RELEVANT STAKEHOLDER(S)	Patients with the condition or their representatives (e.g. patients; public; participants who have experienced the condition; family members; carers)	7
COSMI00013	Core outcome set user (Systematic Reviewer)	1	TRANSPARENT CONSENSUS PROCESS	A protocol is made publically available	9
COSMI00013	Core outcome set user (Systematic Reviewer)	1	TRANSPARENT CONSENSUS PROCESS	Prospective registration of COS study in a public registry	9
COSMI00013	Core outcome set user (Systematic Reviewer)	1	TRANSPARENT CONSENSUS PROCESS	Initial list of outcomes considered both healthcare professionalsâ€™ and patientsâ€™ views	9
COSMI00013	Core outcome set user (Systematic Reviewer)	1	TRANSPARENT CONSENSUS PROCESS	A scoring process and consensus definition is described a priori	8
COSMI00013	Core outcome set user (Systematic Reviewer)	1	TRANSPARENT CONSENSUS PROCESS	The consensus definition specifically addressesÂ how the views of multiple stakeholder groups will be taken into account	5
COSMI00013	Core outcome set user (Systematic Reviewer)	1	TRANSPARENT CONSENSUS PROCESS	Criteria for including/dropping/adding outcomesÂ are described a priori	8
COSMI00013	Core outcome set user (Systematic Reviewer)	1	TRANSPARENT CONSENSUS PROCESS	These criteria specifically address how the views of multiple stakeholder groups will be taken into account	4
COSMI00013	Core outcome set user (Systematic Reviewer)	1	TRANSPARENT CONSENSUS PROCESS	Each stakeholder group is approached in a way that should result in that stakeholder group being fairly represented	3
COSMI00014	Core outcome set developer	1	SCOPE	Setting	7
COSMI00014	Core outcome set developer	1	SCOPE	Condition	8
COSMI00014	Core outcome set developer	1	SCOPE	Population	8
COSMI00014	Core outcome set developer	1	SCOPE	Intervention	7
COSMI00014	Core outcome set developer	1	RELEVANT STAKEHOLDER(S)	Those who will use the COS in research (e.g. clinical trialists)	8
COSMI00014	Core outcome set developer	1	RELEVANT STAKEHOLDER(S)	Those who will use the research that should have used the COS (e.g. systematic reviewers; guideline developers; policy makers; regulatory agencies)	5
COSMI00014	Core outcome set developer	1	RELEVANT STAKEHOLDER(S)	Healthcare professionals with experience of patients with the condition	8
COSMI00014	Core outcome set developer	1	RELEVANT STAKEHOLDER(S)	Patients with the condition or their representatives (e.g. patients; public; participants who have experienced the condition; family members; carers)	7
COSMI00014	Core outcome set developer	1	TRANSPARENT CONSENSUS PROCESS	A protocol is made publically available	5
COSMI00014	Core outcome set developer	1	TRANSPARENT CONSENSUS PROCESS	Prospective registration of COS study in a public registry	4
COSMI00014	Core outcome set developer	1	TRANSPARENT CONSENSUS PROCESS	Initial list of outcomes considered both healthcare professionalsâ€™ and patientsâ€™ views	7
COSMI00014	Core outcome set developer	1	TRANSPARENT CONSENSUS PROCESS	A scoring process and consensus definition is described a priori	7
COSMI00014	Core outcome set developer	1	TRANSPARENT CONSENSUS PROCESS	The consensus definition specifically addressesÂ how the views of multiple stakeholder groups will be taken into account	7
COSMI00014	Core outcome set developer	1	TRANSPARENT CONSENSUS PROCESS	Criteria for including/dropping/adding outcomesÂ are described a priori	7
COSMI00014	Core outcome set developer	1	TRANSPARENT CONSENSUS PROCESS	These criteria specifically address how the views of multiple stakeholder groups will be taken into account	7
COSMI00014	Core outcome set developer	1	TRANSPARENT CONSENSUS PROCESS	Each stakeholder group is approached in a way that should result in that stakeholder group being fairly represented	10
COSMI00015	Core outcome set developer	1	SCOPE	Setting	5
COSMI00015	Core outcome set developer	1	SCOPE	Condition	9
COSMI00015	Core outcome set developer	1	SCOPE	Population	9
COSMI00015	Core outcome set developer	1	SCOPE	Intervention	9
COSMI00015	Core outcome set developer	1	RELEVANT STAKEHOLDER(S)	Those who will use the COS in research (e.g. clinical trialists)	9
COSMI00015	Core outcome set developer	1	RELEVANT STAKEHOLDER(S)	Those who will use the research that should have used the COS (e.g. systematic reviewers; guideline developers; policy makers; regulatory agencies)	9
COSMI00015	Core outcome set developer	1	RELEVANT STAKEHOLDER(S)	Healthcare professionals with experience of patients with the condition	9
COSMI00015	Core outcome set developer	1	RELEVANT STAKEHOLDER(S)	Patients with the condition or their representatives (e.g. patients; public; participants who have experienced the condition; family members; carers)	9
COSMI00015	Core outcome set developer	1	TRANSPARENT CONSENSUS PROCESS	A protocol is made publically available	5
COSMI00015	Core outcome set developer	1	TRANSPARENT CONSENSUS PROCESS	Prospective registration of COS study in a public registry	5
COSMI00015	Core outcome set developer	1	TRANSPARENT CONSENSUS PROCESS	Initial list of outcomes considered both healthcare professionalsâ€™ and patientsâ€™ views	9
COSMI00015	Core outcome set developer	1	TRANSPARENT CONSENSUS PROCESS	A scoring process and consensus definition is described a priori	9
COSMI00015	Core outcome set developer	1	TRANSPARENT CONSENSUS PROCESS	The consensus definition specifically addressesÂ how the views of multiple stakeholder groups will be taken into account	9
COSMI00015	Core outcome set developer	1	TRANSPARENT CONSENSUS PROCESS	Criteria for including/dropping/adding outcomesÂ are described a priori	7
COSMI00015	Core outcome set developer	1	TRANSPARENT CONSENSUS PROCESS	These criteria specifically address how the views of multiple stakeholder groups will be taken into account	7
COSMI00015	Core outcome set developer	1	TRANSPARENT CONSENSUS PROCESS	Each stakeholder group is approached in a way that should result in that stakeholder group being fairly represented	9
COSMI00016	Core outcome set developer	1	SCOPE	Setting	9
COSMI00016	Core outcome set developer	1	SCOPE	Condition	9
COSMI00016	Core outcome set developer	1	SCOPE	Population	9
COSMI00016	Core outcome set developer	1	SCOPE	Intervention	6
COSMI00016	Core outcome set developer	1	RELEVANT STAKEHOLDER(S)	Those who will use the COS in research (e.g. clinical trialists)	9
COSMI00016	Core outcome set developer	1	RELEVANT STAKEHOLDER(S)	Those who will use the research that should have used the COS (e.g. systematic reviewers; guideline developers; policy makers; regulatory agencies)	6
COSMI00016	Core outcome set developer	1	RELEVANT STAKEHOLDER(S)	Healthcare professionals with experience of patients with the condition	9
COSMI00016	Core outcome set developer	1	RELEVANT STAKEHOLDER(S)	Patients with the condition or their representatives (e.g. patients; public; participants who have experienced the condition; family members; carers)	9
COSMI00016	Core outcome set developer	1	TRANSPARENT CONSENSUS PROCESS	A protocol is made publically available	6
COSMI00016	Core outcome set developer	1	TRANSPARENT CONSENSUS PROCESS	Prospective registration of COS study in a public registry	6
COSMI00016	Core outcome set developer	1	TRANSPARENT CONSENSUS PROCESS	Initial list of outcomes considered both healthcare professionalsâ€™ and patientsâ€™ views	9
COSMI00016	Core outcome set developer	1	TRANSPARENT CONSENSUS PROCESS	A scoring process and consensus definition is described a priori	6
COSMI00016	Core outcome set developer	1	TRANSPARENT CONSENSUS PROCESS	The consensus definition specifically addressesÂ how the views of multiple stakeholder groups will be taken into account	8
COSMI00016	Core outcome set developer	1	TRANSPARENT CONSENSUS PROCESS	Criteria for including/dropping/adding outcomesÂ are described a priori	8
COSMI00016	Core outcome set developer	1	TRANSPARENT CONSENSUS PROCESS	These criteria specifically address how the views of multiple stakeholder groups will be taken into account	10
COSMI00016	Core outcome set developer	1	TRANSPARENT CONSENSUS PROCESS	Each stakeholder group is approached in a way that should result in that stakeholder group being fairly represented	8
COSMI00017	Core outcome set developer	1	SCOPE	Setting	9
COSMI00017	Core outcome set developer	1	SCOPE	Condition	9
COSMI00017	Core outcome set developer	1	SCOPE	Population	9
COSMI00017	Core outcome set developer	1	SCOPE	Intervention	6
COSMI00017	Core outcome set developer	1	RELEVANT STAKEHOLDER(S)	Those who will use the COS in research (e.g. clinical trialists)	9
COSMI00017	Core outcome set developer	1	RELEVANT STAKEHOLDER(S)	Those who will use the research that should have used the COS (e.g. systematic reviewers; guideline developers; policy makers; regulatory agencies)	6
COSMI00017	Core outcome set developer	1	RELEVANT STAKEHOLDER(S)	Healthcare professionals with experience of patients with the condition	9
COSMI00017	Core outcome set developer	1	RELEVANT STAKEHOLDER(S)	Patients with the condition or their representatives (e.g. patients; public; participants who have experienced the condition; family members; carers)	9
COSMI00017	Core outcome set developer	1	TRANSPARENT CONSENSUS PROCESS	A protocol is made publically available	7
COSMI00017	Core outcome set developer	1	TRANSPARENT CONSENSUS PROCESS	Prospective registration of COS study in a public registry	9
COSMI00017	Core outcome set developer	1	TRANSPARENT CONSENSUS PROCESS	Initial list of outcomes considered both healthcare professionalsâ€™ and patientsâ€™ views	9
COSMI00017	Core outcome set developer	1	TRANSPARENT CONSENSUS PROCESS	A scoring process and consensus definition is described a priori	9
COSMI00017	Core outcome set developer	1	TRANSPARENT CONSENSUS PROCESS	The consensus definition specifically addressesÂ how the views of multiple stakeholder groups will be taken into account	6
COSMI00017	Core outcome set developer	1	TRANSPARENT CONSENSUS PROCESS	Criteria for including/dropping/adding outcomesÂ are described a priori	7
COSMI00017	Core outcome set developer	1	TRANSPARENT CONSENSUS PROCESS	These criteria specifically address how the views of multiple stakeholder groups will be taken into account	6
COSMI00017	Core outcome set developer	1	TRANSPARENT CONSENSUS PROCESS	Each stakeholder group is approached in a way that should result in that stakeholder group being fairly represented	9
COSMI00018	Core outcome set user (Trialist)	1	SCOPE	Setting	9
COSMI00018	Core outcome set user (Trialist)	1	SCOPE	Condition	9
COSMI00018	Core outcome set user (Trialist)	1	SCOPE	Population	9
COSMI00018	Core outcome set user (Trialist)	1	SCOPE	Intervention	9
COSMI00018	Core outcome set user (Trialist)	1	RELEVANT STAKEHOLDER(S)	Those who will use the COS in research (e.g. clinical trialists)	7
COSMI00018	Core outcome set user (Trialist)	1	RELEVANT STAKEHOLDER(S)	Those who will use the research that should have used the COS (e.g. systematic reviewers; guideline developers; policy makers; regulatory agencies)	7
COSMI00018	Core outcome set user (Trialist)	1	RELEVANT STAKEHOLDER(S)	Healthcare professionals with experience of patients with the condition	8
COSMI00018	Core outcome set user (Trialist)	1	RELEVANT STAKEHOLDER(S)	Patients with the condition or their representatives (e.g. patients; public; participants who have experienced the condition; family members; carers)	9
COSMI00018	Core outcome set user (Trialist)	1	TRANSPARENT CONSENSUS PROCESS	A protocol is made publically available	8
COSMI00018	Core outcome set user (Trialist)	1	TRANSPARENT CONSENSUS PROCESS	Prospective registration of COS study in a public registry	7
COSMI00018	Core outcome set user (Trialist)	1	TRANSPARENT CONSENSUS PROCESS	Initial list of outcomes considered both healthcare professionalsâ€™ and patientsâ€™ views	7
COSMI00018	Core outcome set user (Trialist)	1	TRANSPARENT CONSENSUS PROCESS	A scoring process and consensus definition is described a priori	7
COSMI00018	Core outcome set user (Trialist)	1	TRANSPARENT CONSENSUS PROCESS	The consensus definition specifically addressesÂ how the views of multiple stakeholder groups will be taken into account	7
COSMI00018	Core outcome set user (Trialist)	1	TRANSPARENT CONSENSUS PROCESS	Criteria for including/dropping/adding outcomesÂ are described a priori	9
COSMI00018	Core outcome set user (Trialist)	1	TRANSPARENT CONSENSUS PROCESS	These criteria specifically address how the views of multiple stakeholder groups will be taken into account	8
COSMI00018	Core outcome set user (Trialist)	1	TRANSPARENT CONSENSUS PROCESS	Each stakeholder group is approached in a way that should result in that stakeholder group being fairly represented	7
COSMI00019	Core outcome set developer	1	SCOPE	Setting	7
COSMI00019	Core outcome set developer	1	SCOPE	Condition	8
COSMI00019	Core outcome set developer	1	SCOPE	Population	8
COSMI00019	Core outcome set developer	1	SCOPE	Intervention	8
COSMI00019	Core outcome set developer	1	RELEVANT STAKEHOLDER(S)	Those who will use the COS in research (e.g. clinical trialists)	7
COSMI00019	Core outcome set developer	1	RELEVANT STAKEHOLDER(S)	Those who will use the research that should have used the COS (e.g. systematic reviewers; guideline developers; policy makers; regulatory agencies)	7
COSMI00019	Core outcome set developer	1	RELEVANT STAKEHOLDER(S)	Healthcare professionals with experience of patients with the condition	7
COSMI00019	Core outcome set developer	1	RELEVANT STAKEHOLDER(S)	Patients with the condition or their representatives (e.g. patients; public; participants who have experienced the condition; family members; carers)	6
COSMI00019	Core outcome set developer	1	TRANSPARENT CONSENSUS PROCESS	A protocol is made publically available	6
COSMI00019	Core outcome set developer	1	TRANSPARENT CONSENSUS PROCESS	Prospective registration of COS study in a public registry	6
COSMI00019	Core outcome set developer	1	TRANSPARENT CONSENSUS PROCESS	Initial list of outcomes considered both healthcare professionalsâ€™ and patientsâ€™ views	6
COSMI00019	Core outcome set developer	1	TRANSPARENT CONSENSUS PROCESS	A scoring process and consensus definition is described a priori	8
COSMI00019	Core outcome set developer	1	TRANSPARENT CONSENSUS PROCESS	The consensus definition specifically addressesÂ how the views of multiple stakeholder groups will be taken into account	9
COSMI00019	Core outcome set developer	1	TRANSPARENT CONSENSUS PROCESS	Criteria for including/dropping/adding outcomesÂ are described a priori	7
COSMI00019	Core outcome set developer	1	TRANSPARENT CONSENSUS PROCESS	These criteria specifically address how the views of multiple stakeholder groups will be taken into account	7
COSMI00019	Core outcome set developer	1	TRANSPARENT CONSENSUS PROCESS	Each stakeholder group is approached in a way that should result in that stakeholder group being fairly represented	6
COSMI00020	Core outcome set developer	1	SCOPE	Setting	5
COSMI00020	Core outcome set developer	1	SCOPE	Condition	9
COSMI00020	Core outcome set developer	1	SCOPE	Population	9
COSMI00020	Core outcome set developer	1	SCOPE	Intervention	7
COSMI00020	Core outcome set developer	1	RELEVANT STAKEHOLDER(S)	Those who will use the COS in research (e.g. clinical trialists)	8
COSMI00020	Core outcome set developer	1	RELEVANT STAKEHOLDER(S)	Those who will use the research that should have used the COS (e.g. systematic reviewers; guideline developers; policy makers; regulatory agencies)	8
COSMI00020	Core outcome set developer	1	RELEVANT STAKEHOLDER(S)	Healthcare professionals with experience of patients with the condition	8
COSMI00020	Core outcome set developer	1	RELEVANT STAKEHOLDER(S)	Patients with the condition or their representatives (e.g. patients; public; participants who have experienced the condition; family members; carers)	9
COSMI00020	Core outcome set developer	1	TRANSPARENT CONSENSUS PROCESS	A protocol is made publically available	6
COSMI00020	Core outcome set developer	1	TRANSPARENT CONSENSUS PROCESS	Prospective registration of COS study in a public registry	6
COSMI00020	Core outcome set developer	1	TRANSPARENT CONSENSUS PROCESS	Initial list of outcomes considered both healthcare professionalsâ€™ and patientsâ€™ views	9
COSMI00020	Core outcome set developer	1	TRANSPARENT CONSENSUS PROCESS	A scoring process and consensus definition is described a priori	8
COSMI00020	Core outcome set developer	1	TRANSPARENT CONSENSUS PROCESS	The consensus definition specifically addressesÂ how the views of multiple stakeholder groups will be taken into account	7
COSMI00020	Core outcome set developer	1	TRANSPARENT CONSENSUS PROCESS	Criteria for including/dropping/adding outcomesÂ are described a priori	8
COSMI00020	Core outcome set developer	1	TRANSPARENT CONSENSUS PROCESS	These criteria specifically address how the views of multiple stakeholder groups will be taken into account	7
COSMI00020	Core outcome set developer	1	TRANSPARENT CONSENSUS PROCESS	Each stakeholder group is approached in a way that should result in that stakeholder group being fairly represented	6
COSMI00021	Core outcome set developer	1	SCOPE	Setting	9
COSMI00021	Core outcome set developer	1	SCOPE	Condition	9
COSMI00021	Core outcome set developer	1	SCOPE	Population	9
COSMI00021	Core outcome set developer	1	SCOPE	Intervention	9
COSMI00021	Core outcome set developer	1	RELEVANT STAKEHOLDER(S)	Those who will use the COS in research (e.g. clinical trialists)	9
COSMI00021	Core outcome set developer	1	RELEVANT STAKEHOLDER(S)	Those who will use the research that should have used the COS (e.g. systematic reviewers; guideline developers; policy makers; regulatory agencies)	6
COSMI00021	Core outcome set developer	1	RELEVANT STAKEHOLDER(S)	Healthcare professionals with experience of patients with the condition	8
COSMI00021	Core outcome set developer	1	RELEVANT STAKEHOLDER(S)	Patients with the condition or their representatives (e.g. patients; public; participants who have experienced the condition; family members; carers)	9
COSMI00021	Core outcome set developer	1	TRANSPARENT CONSENSUS PROCESS	A protocol is made publically available	6
COSMI00021	Core outcome set developer	1	TRANSPARENT CONSENSUS PROCESS	Prospective registration of COS study in a public registry	8
COSMI00021	Core outcome set developer	1	TRANSPARENT CONSENSUS PROCESS	Initial list of outcomes considered both healthcare professionalsâ€™ and patientsâ€™ views	9
COSMI00021	Core outcome set developer	1	TRANSPARENT CONSENSUS PROCESS	A scoring process and consensus definition is described a priori	8
COSMI00021	Core outcome set developer	1	TRANSPARENT CONSENSUS PROCESS	The consensus definition specifically addressesÂ how the views of multiple stakeholder groups will be taken into account	6
COSMI00021	Core outcome set developer	1	TRANSPARENT CONSENSUS PROCESS	Criteria for including/dropping/adding outcomesÂ are described a priori	7
COSMI00021	Core outcome set developer	1	TRANSPARENT CONSENSUS PROCESS	These criteria specifically address how the views of multiple stakeholder groups will be taken into account	6
COSMI00021	Core outcome set developer	1	TRANSPARENT CONSENSUS PROCESS	Each stakeholder group is approached in a way that should result in that stakeholder group being fairly represented	9
COSMI00022	Patient representative	1	SCOPE	Setting	7
COSMI00022	Patient representative	1	SCOPE	Condition	9
COSMI00022	Patient representative	1	SCOPE	Population	6
COSMI00022	Patient representative	1	SCOPE	Intervention	5
COSMI00022	Patient representative	1	RELEVANT STAKEHOLDER(S)	Those who will use the COS in research (e.g. clinical trialists)	6
COSMI00022	Patient representative	1	RELEVANT STAKEHOLDER(S)	Those who will use the research that should have used the COS (e.g. systematic reviewers; guideline developers; policy makers; regulatory agencies)	6
COSMI00022	Patient representative	1	RELEVANT STAKEHOLDER(S)	Healthcare professionals with experience of patients with the condition	8
COSMI00022	Patient representative	1	RELEVANT STAKEHOLDER(S)	Patients with the condition or their representatives (e.g. patients; public; participants who have experienced the condition; family members; carers)	9
COSMI00022	Patient representative	1	TRANSPARENT CONSENSUS PROCESS	A protocol is made publically available	5
COSMI00022	Patient representative	1	TRANSPARENT CONSENSUS PROCESS	Prospective registration of COS study in a public registry	5
COSMI00022	Patient representative	1	TRANSPARENT CONSENSUS PROCESS	Initial list of outcomes considered both healthcare professionalsâ€™ and patientsâ€™ views	1
COSMI00022	Patient representative	1	TRANSPARENT CONSENSUS PROCESS	A scoring process and consensus definition is described a priori	9
COSMI00022	Patient representative	1	TRANSPARENT CONSENSUS PROCESS	The consensus definition specifically addressesÂ how the views of multiple stakeholder groups will be taken into account	9
COSMI00022	Patient representative	1	TRANSPARENT CONSENSUS PROCESS	Criteria for including/dropping/adding outcomesÂ are described a priori	7
COSMI00022	Patient representative	1	TRANSPARENT CONSENSUS PROCESS	These criteria specifically address how the views of multiple stakeholder groups will be taken into account	9
COSMI00022	Patient representative	1	TRANSPARENT CONSENSUS PROCESS	Each stakeholder group is approached in a way that should result in that stakeholder group being fairly represented	9
COSMI00023	Core outcome set user (Systematic Reviewer)	1	SCOPE	Setting	6
COSMI00023	Core outcome set user (Systematic Reviewer)	1	SCOPE	Condition	9
COSMI00023	Core outcome set user (Systematic Reviewer)	1	SCOPE	Population	9
COSMI00023	Core outcome set user (Systematic Reviewer)	1	SCOPE	Intervention	6
COSMI00023	Core outcome set user (Systematic Reviewer)	1	RELEVANT STAKEHOLDER(S)	Those who will use the COS in research (e.g. clinical trialists)	9
COSMI00023	Core outcome set user (Systematic Reviewer)	1	RELEVANT STAKEHOLDER(S)	Those who will use the research that should have used the COS (e.g. systematic reviewers; guideline developers; policy makers; regulatory agencies)	7
COSMI00023	Core outcome set user (Systematic Reviewer)	1	RELEVANT STAKEHOLDER(S)	Healthcare professionals with experience of patients with the condition	9
COSMI00023	Core outcome set user (Systematic Reviewer)	1	RELEVANT STAKEHOLDER(S)	Patients with the condition or their representatives (e.g. patients; public; participants who have experienced the condition; family members; carers)	9
COSMI00023	Core outcome set user (Systematic Reviewer)	1	TRANSPARENT CONSENSUS PROCESS	A protocol is made publically available	6
COSMI00023	Core outcome set user (Systematic Reviewer)	1	TRANSPARENT CONSENSUS PROCESS	Prospective registration of COS study in a public registry	9
COSMI00023	Core outcome set user (Systematic Reviewer)	1	TRANSPARENT CONSENSUS PROCESS	Initial list of outcomes considered both healthcare professionalsâ€™ and patientsâ€™ views	9
COSMI00023	Core outcome set user (Systematic Reviewer)	1	TRANSPARENT CONSENSUS PROCESS	A scoring process and consensus definition is described a priori	9
COSMI00023	Core outcome set user (Systematic Reviewer)	1	TRANSPARENT CONSENSUS PROCESS	The consensus definition specifically addressesÂ how the views of multiple stakeholder groups will be taken into account	8
COSMI00023	Core outcome set user (Systematic Reviewer)	1	TRANSPARENT CONSENSUS PROCESS	Criteria for including/dropping/adding outcomesÂ are described a priori	7
COSMI00023	Core outcome set user (Systematic Reviewer)	1	TRANSPARENT CONSENSUS PROCESS	These criteria specifically address how the views of multiple stakeholder groups will be taken into account	8
COSMI00023	Core outcome set user (Systematic Reviewer)	1	TRANSPARENT CONSENSUS PROCESS	Each stakeholder group is approached in a way that should result in that stakeholder group being fairly represented	9
COSMI00024	Core outcome set developer	1	SCOPE	Setting	4
COSMI00024	Core outcome set developer	1	SCOPE	Condition	6
COSMI00024	Core outcome set developer	1	SCOPE	Population	5
COSMI00024	Core outcome set developer	1	SCOPE	Intervention	6
COSMI00024	Core outcome set developer	1	RELEVANT STAKEHOLDER(S)	Those who will use the COS in research (e.g. clinical trialists)	3
COSMI00024	Core outcome set developer	1	RELEVANT STAKEHOLDER(S)	Those who will use the research that should have used the COS (e.g. systematic reviewers; guideline developers; policy makers; regulatory agencies)	3
COSMI00024	Core outcome set developer	1	RELEVANT STAKEHOLDER(S)	Healthcare professionals with experience of patients with the condition	8
COSMI00024	Core outcome set developer	1	RELEVANT STAKEHOLDER(S)	Patients with the condition or their representatives (e.g. patients; public; participants who have experienced the condition; family members; carers)	8
COSMI00024	Core outcome set developer	1	TRANSPARENT CONSENSUS PROCESS	A protocol is made publically available	5
COSMI00024	Core outcome set developer	1	TRANSPARENT CONSENSUS PROCESS	Prospective registration of COS study in a public registry	5
COSMI00024	Core outcome set developer	1	TRANSPARENT CONSENSUS PROCESS	Initial list of outcomes considered both healthcare professionalsâ€™ and patientsâ€™ views	5
COSMI00024	Core outcome set developer	1	TRANSPARENT CONSENSUS PROCESS	A scoring process and consensus definition is described a priori	5
COSMI00024	Core outcome set developer	1	TRANSPARENT CONSENSUS PROCESS	The consensus definition specifically addressesÂ how the views of multiple stakeholder groups will be taken into account	5
COSMI00024	Core outcome set developer	1	TRANSPARENT CONSENSUS PROCESS	Criteria for including/dropping/adding outcomesÂ are described a priori	5
COSMI00024	Core outcome set developer	1	TRANSPARENT CONSENSUS PROCESS	These criteria specifically address how the views of multiple stakeholder groups will be taken into account	5
COSMI00024	Core outcome set developer	1	TRANSPARENT CONSENSUS PROCESS	Each stakeholder group is approached in a way that should result in that stakeholder group being fairly represented	5
COSMI00025	Core outcome set developer	1	SCOPE	Setting	5
COSMI00025	Core outcome set developer	1	SCOPE	Condition	9
COSMI00025	Core outcome set developer	1	SCOPE	Population	5
COSMI00025	Core outcome set developer	1	SCOPE	Intervention	9
COSMI00025	Core outcome set developer	0	RELEVANT STAKEHOLDER(S)	Those who will use the COS in research (e.g. clinical trialists)	-9
COSMI00025	Core outcome set developer	0	RELEVANT STAKEHOLDER(S)	Those who will use the research that should have used the COS (e.g. systematic reviewers; guideline developers; policy makers; regulatory agencies)	-9
COSMI00025	Core outcome set developer	0	RELEVANT STAKEHOLDER(S)	Healthcare professionals with experience of patients with the condition	-9
COSMI00025	Core outcome set developer	0	RELEVANT STAKEHOLDER(S)	Patients with the condition or their representatives (e.g. patients; public; participants who have experienced the condition; family members; carers)	-9
COSMI00025	Core outcome set developer	0	TRANSPARENT CONSENSUS PROCESS	A protocol is made publically available	-9
COSMI00025	Core outcome set developer	0	TRANSPARENT CONSENSUS PROCESS	Prospective registration of COS study in a public registry	-9
COSMI00025	Core outcome set developer	0	TRANSPARENT CONSENSUS PROCESS	Initial list of outcomes considered both healthcare professionalsâ€™ and patientsâ€™ views	-9
COSMI00025	Core outcome set developer	0	TRANSPARENT CONSENSUS PROCESS	A scoring process and consensus definition is described a priori	-9
COSMI00025	Core outcome set developer	0	TRANSPARENT CONSENSUS PROCESS	The consensus definition specifically addressesÂ how the views of multiple stakeholder groups will be taken into account	-9
COSMI00025	Core outcome set developer	0	TRANSPARENT CONSENSUS PROCESS	Criteria for including/dropping/adding outcomesÂ are described a priori	-9
COSMI00025	Core outcome set developer	0	TRANSPARENT CONSENSUS PROCESS	These criteria specifically address how the views of multiple stakeholder groups will be taken into account	-9
COSMI00025	Core outcome set developer	0	TRANSPARENT CONSENSUS PROCESS	Each stakeholder group is approached in a way that should result in that stakeholder group being fairly represented	-9
COSMI00026	Core outcome set developer	1	SCOPE	Setting	9
COSMI00026	Core outcome set developer	1	SCOPE	Condition	9
COSMI00026	Core outcome set developer	1	SCOPE	Population	9
COSMI00026	Core outcome set developer	1	SCOPE	Intervention	9
COSMI00026	Core outcome set developer	1	RELEVANT STAKEHOLDER(S)	Those who will use the COS in research (e.g. clinical trialists)	5
COSMI00026	Core outcome set developer	1	RELEVANT STAKEHOLDER(S)	Those who will use the research that should have used the COS (e.g. systematic reviewers; guideline developers; policy makers; regulatory agencies)	5
COSMI00026	Core outcome set developer	1	RELEVANT STAKEHOLDER(S)	Healthcare professionals with experience of patients with the condition	9
COSMI00026	Core outcome set developer	1	RELEVANT STAKEHOLDER(S)	Patients with the condition or their representatives (e.g. patients; public; participants who have experienced the condition; family members; carers)	9
COSMI00026	Core outcome set developer	1	TRANSPARENT CONSENSUS PROCESS	A protocol is made publically available	7
COSMI00026	Core outcome set developer	1	TRANSPARENT CONSENSUS PROCESS	Prospective registration of COS study in a public registry	6
COSMI00026	Core outcome set developer	1	TRANSPARENT CONSENSUS PROCESS	Initial list of outcomes considered both healthcare professionalsâ€™ and patientsâ€™ views	9
COSMI00026	Core outcome set developer	1	TRANSPARENT CONSENSUS PROCESS	A scoring process and consensus definition is described a priori	6
COSMI00026	Core outcome set developer	1	TRANSPARENT CONSENSUS PROCESS	The consensus definition specifically addressesÂ how the views of multiple stakeholder groups will be taken into account	6
COSMI00026	Core outcome set developer	1	TRANSPARENT CONSENSUS PROCESS	Criteria for including/dropping/adding outcomesÂ are described a priori	5
COSMI00026	Core outcome set developer	1	TRANSPARENT CONSENSUS PROCESS	These criteria specifically address how the views of multiple stakeholder groups will be taken into account	5
COSMI00026	Core outcome set developer	1	TRANSPARENT CONSENSUS PROCESS	Each stakeholder group is approached in a way that should result in that stakeholder group being fairly represented	8
COSMI00027	Core outcome set developer	1	SCOPE	Setting	9
COSMI00027	Core outcome set developer	1	SCOPE	Condition	9
COSMI00027	Core outcome set developer	1	SCOPE	Population	9
COSMI00027	Core outcome set developer	1	SCOPE	Intervention	9
COSMI00027	Core outcome set developer	1	RELEVANT STAKEHOLDER(S)	Those who will use the COS in research (e.g. clinical trialists)	9
COSMI00027	Core outcome set developer	1	RELEVANT STAKEHOLDER(S)	Those who will use the research that should have used the COS (e.g. systematic reviewers; guideline developers; policy makers; regulatory agencies)	9
COSMI00027	Core outcome set developer	1	RELEVANT STAKEHOLDER(S)	Healthcare professionals with experience of patients with the condition	9
COSMI00027	Core outcome set developer	1	RELEVANT STAKEHOLDER(S)	Patients with the condition or their representatives (e.g. patients; public; participants who have experienced the condition; family members; carers)	9
COSMI00027	Core outcome set developer	1	TRANSPARENT CONSENSUS PROCESS	A protocol is made publically available	9
COSMI00027	Core outcome set developer	1	TRANSPARENT CONSENSUS PROCESS	Prospective registration of COS study in a public registry	9
COSMI00027	Core outcome set developer	1	TRANSPARENT CONSENSUS PROCESS	Initial list of outcomes considered both healthcare professionalsâ€™ and patientsâ€™ views	9
COSMI00027	Core outcome set developer	1	TRANSPARENT CONSENSUS PROCESS	A scoring process and consensus definition is described a priori	9
COSMI00027	Core outcome set developer	1	TRANSPARENT CONSENSUS PROCESS	The consensus definition specifically addressesÂ how the views of multiple stakeholder groups will be taken into account	9
COSMI00027	Core outcome set developer	1	TRANSPARENT CONSENSUS PROCESS	Criteria for including/dropping/adding outcomesÂ are described a priori	9
COSMI00027	Core outcome set developer	1	TRANSPARENT CONSENSUS PROCESS	These criteria specifically address how the views of multiple stakeholder groups will be taken into account	9
COSMI00027	Core outcome set developer	1	TRANSPARENT CONSENSUS PROCESS	Each stakeholder group is approached in a way that should result in that stakeholder group being fairly represented	9
COSMI00028	Core outcome set developer	1	SCOPE	Setting	6
COSMI00028	Core outcome set developer	1	SCOPE	Condition	9
COSMI00028	Core outcome set developer	1	SCOPE	Population	8
COSMI00028	Core outcome set developer	1	SCOPE	Intervention	9
COSMI00028	Core outcome set developer	1	RELEVANT STAKEHOLDER(S)	Those who will use the COS in research (e.g. clinical trialists)	5
COSMI00028	Core outcome set developer	1	RELEVANT STAKEHOLDER(S)	Those who will use the research that should have used the COS (e.g. systematic reviewers; guideline developers; policy makers; regulatory agencies)	3
COSMI00028	Core outcome set developer	1	RELEVANT STAKEHOLDER(S)	Healthcare professionals with experience of patients with the condition	8
COSMI00028	Core outcome set developer	1	RELEVANT STAKEHOLDER(S)	Patients with the condition or their representatives (e.g. patients; public; participants who have experienced the condition; family members; carers)	8
COSMI00028	Core outcome set developer	1	TRANSPARENT CONSENSUS PROCESS	A protocol is made publically available	10
COSMI00028	Core outcome set developer	1	TRANSPARENT CONSENSUS PROCESS	Prospective registration of COS study in a public registry	10
COSMI00028	Core outcome set developer	1	TRANSPARENT CONSENSUS PROCESS	Initial list of outcomes considered both healthcare professionalsâ€™ and patientsâ€™ views	9
COSMI00028	Core outcome set developer	1	TRANSPARENT CONSENSUS PROCESS	A scoring process and consensus definition is described a priori	8
COSMI00028	Core outcome set developer	1	TRANSPARENT CONSENSUS PROCESS	The consensus definition specifically addressesÂ how the views of multiple stakeholder groups will be taken into account	7
COSMI00028	Core outcome set developer	1	TRANSPARENT CONSENSUS PROCESS	Criteria for including/dropping/adding outcomesÂ are described a priori	6
COSMI00028	Core outcome set developer	1	TRANSPARENT CONSENSUS PROCESS	These criteria specifically address how the views of multiple stakeholder groups will be taken into account	7
COSMI00028	Core outcome set developer	1	TRANSPARENT CONSENSUS PROCESS	Each stakeholder group is approached in a way that should result in that stakeholder group being fairly represented	5
COSMI00029	Core outcome set developer	1	SCOPE	Setting	9
COSMI00029	Core outcome set developer	1	SCOPE	Condition	9
COSMI00029	Core outcome set developer	1	SCOPE	Population	9
COSMI00029	Core outcome set developer	1	SCOPE	Intervention	9
COSMI00029	Core outcome set developer	1	RELEVANT STAKEHOLDER(S)	Those who will use the COS in research (e.g. clinical trialists)	9
COSMI00029	Core outcome set developer	1	RELEVANT STAKEHOLDER(S)	Those who will use the research that should have used the COS (e.g. systematic reviewers; guideline developers; policy makers; regulatory agencies)	9
COSMI00029	Core outcome set developer	1	RELEVANT STAKEHOLDER(S)	Healthcare professionals with experience of patients with the condition	6
COSMI00029	Core outcome set developer	1	RELEVANT STAKEHOLDER(S)	Patients with the condition or their representatives (e.g. patients; public; participants who have experienced the condition; family members; carers)	8
COSMI00029	Core outcome set developer	1	TRANSPARENT CONSENSUS PROCESS	A protocol is made publically available	8
COSMI00029	Core outcome set developer	1	TRANSPARENT CONSENSUS PROCESS	Prospective registration of COS study in a public registry	7
COSMI00029	Core outcome set developer	1	TRANSPARENT CONSENSUS PROCESS	Initial list of outcomes considered both healthcare professionalsâ€™ and patientsâ€™ views	8
COSMI00029	Core outcome set developer	1	TRANSPARENT CONSENSUS PROCESS	A scoring process and consensus definition is described a priori	9
COSMI00029	Core outcome set developer	1	TRANSPARENT CONSENSUS PROCESS	The consensus definition specifically addressesÂ how the views of multiple stakeholder groups will be taken into account	5
COSMI00029	Core outcome set developer	1	TRANSPARENT CONSENSUS PROCESS	Criteria for including/dropping/adding outcomesÂ are described a priori	8
COSMI00029	Core outcome set developer	1	TRANSPARENT CONSENSUS PROCESS	These criteria specifically address how the views of multiple stakeholder groups will be taken into account	10
COSMI00029	Core outcome set developer	1	TRANSPARENT CONSENSUS PROCESS	Each stakeholder group is approached in a way that should result in that stakeholder group being fairly represented	9
COSMI00030	Core outcome set developer	1	SCOPE	Setting	8
COSMI00030	Core outcome set developer	1	SCOPE	Condition	9
COSMI00030	Core outcome set developer	1	SCOPE	Population	8
COSMI00030	Core outcome set developer	1	SCOPE	Intervention	8
COSMI00030	Core outcome set developer	1	RELEVANT STAKEHOLDER(S)	Those who will use the COS in research (e.g. clinical trialists)	8
COSMI00030	Core outcome set developer	1	RELEVANT STAKEHOLDER(S)	Those who will use the research that should have used the COS (e.g. systematic reviewers; guideline developers; policy makers; regulatory agencies)	8
COSMI00030	Core outcome set developer	1	RELEVANT STAKEHOLDER(S)	Healthcare professionals with experience of patients with the condition	8
COSMI00030	Core outcome set developer	1	RELEVANT STAKEHOLDER(S)	Patients with the condition or their representatives (e.g. patients; public; participants who have experienced the condition; family members; carers)	9
COSMI00030	Core outcome set developer	1	TRANSPARENT CONSENSUS PROCESS	A protocol is made publically available	4
COSMI00030	Core outcome set developer	1	TRANSPARENT CONSENSUS PROCESS	Prospective registration of COS study in a public registry	5
COSMI00030	Core outcome set developer	1	TRANSPARENT CONSENSUS PROCESS	Initial list of outcomes considered both healthcare professionalsâ€™ and patientsâ€™ views	8
COSMI00030	Core outcome set developer	1	TRANSPARENT CONSENSUS PROCESS	A scoring process and consensus definition is described a priori	8
COSMI00030	Core outcome set developer	1	TRANSPARENT CONSENSUS PROCESS	The consensus definition specifically addressesÂ how the views of multiple stakeholder groups will be taken into account	8
COSMI00030	Core outcome set developer	1	TRANSPARENT CONSENSUS PROCESS	Criteria for including/dropping/adding outcomesÂ are described a priori	8
COSMI00030	Core outcome set developer	1	TRANSPARENT CONSENSUS PROCESS	These criteria specifically address how the views of multiple stakeholder groups will be taken into account	7
COSMI00030	Core outcome set developer	1	TRANSPARENT CONSENSUS PROCESS	Each stakeholder group is approached in a way that should result in that stakeholder group being fairly represented	7
COSMI00031	Core outcome set developer	1	SCOPE	Setting	9
COSMI00031	Core outcome set developer	1	SCOPE	Condition	9
COSMI00031	Core outcome set developer	1	SCOPE	Population	9
COSMI00031	Core outcome set developer	1	SCOPE	Intervention	9
COSMI00031	Core outcome set developer	1	RELEVANT STAKEHOLDER(S)	Those who will use the COS in research (e.g. clinical trialists)	4
COSMI00031	Core outcome set developer	1	RELEVANT STAKEHOLDER(S)	Those who will use the research that should have used the COS (e.g. systematic reviewers; guideline developers; policy makers; regulatory agencies)	4
COSMI00031	Core outcome set developer	1	RELEVANT STAKEHOLDER(S)	Healthcare professionals with experience of patients with the condition	9
COSMI00031	Core outcome set developer	1	RELEVANT STAKEHOLDER(S)	Patients with the condition or their representatives (e.g. patients; public; participants who have experienced the condition; family members; carers)	9
COSMI00031	Core outcome set developer	1	TRANSPARENT CONSENSUS PROCESS	A protocol is made publically available	9
COSMI00031	Core outcome set developer	1	TRANSPARENT CONSENSUS PROCESS	Prospective registration of COS study in a public registry	9
COSMI00031	Core outcome set developer	1	TRANSPARENT CONSENSUS PROCESS	Initial list of outcomes considered both healthcare professionalsâ€™ and patientsâ€™ views	9
COSMI00031	Core outcome set developer	1	TRANSPARENT CONSENSUS PROCESS	A scoring process and consensus definition is described a priori	9
COSMI00031	Core outcome set developer	1	TRANSPARENT CONSENSUS PROCESS	The consensus definition specifically addressesÂ how the views of multiple stakeholder groups will be taken into account	9
COSMI00031	Core outcome set developer	1	TRANSPARENT CONSENSUS PROCESS	Criteria for including/dropping/adding outcomesÂ are described a priori	9
COSMI00031	Core outcome set developer	1	TRANSPARENT CONSENSUS PROCESS	These criteria specifically address how the views of multiple stakeholder groups will be taken into account	9
COSMI00031	Core outcome set developer	1	TRANSPARENT CONSENSUS PROCESS	Each stakeholder group is approached in a way that should result in that stakeholder group being fairly represented	9
COSMI00032	Core outcome set user (Systematic Reviewer)	1	SCOPE	Setting	4
COSMI00032	Core outcome set user (Systematic Reviewer)	1	SCOPE	Condition	9
COSMI00032	Core outcome set user (Systematic Reviewer)	1	SCOPE	Population	9
COSMI00032	Core outcome set user (Systematic Reviewer)	1	SCOPE	Intervention	9
COSMI00032	Core outcome set user (Systematic Reviewer)	1	RELEVANT STAKEHOLDER(S)	Those who will use the COS in research (e.g. clinical trialists)	9
COSMI00032	Core outcome set user (Systematic Reviewer)	1	RELEVANT STAKEHOLDER(S)	Those who will use the research that should have used the COS (e.g. systematic reviewers; guideline developers; policy makers; regulatory agencies)	9
COSMI00032	Core outcome set user (Systematic Reviewer)	1	RELEVANT STAKEHOLDER(S)	Healthcare professionals with experience of patients with the condition	7
COSMI00032	Core outcome set user (Systematic Reviewer)	1	RELEVANT STAKEHOLDER(S)	Patients with the condition or their representatives (e.g. patients; public; participants who have experienced the condition; family members; carers)	7
COSMI00032	Core outcome set user (Systematic Reviewer)	1	TRANSPARENT CONSENSUS PROCESS	A protocol is made publically available	9
COSMI00032	Core outcome set user (Systematic Reviewer)	1	TRANSPARENT CONSENSUS PROCESS	Prospective registration of COS study in a public registry	9
COSMI00032	Core outcome set user (Systematic Reviewer)	1	TRANSPARENT CONSENSUS PROCESS	Initial list of outcomes considered both healthcare professionalsâ€™ and patientsâ€™ views	9
COSMI00032	Core outcome set user (Systematic Reviewer)	1	TRANSPARENT CONSENSUS PROCESS	A scoring process and consensus definition is described a priori	6
COSMI00032	Core outcome set user (Systematic Reviewer)	1	TRANSPARENT CONSENSUS PROCESS	The consensus definition specifically addressesÂ how the views of multiple stakeholder groups will be taken into account	7
COSMI00032	Core outcome set user (Systematic Reviewer)	1	TRANSPARENT CONSENSUS PROCESS	Criteria for including/dropping/adding outcomesÂ are described a priori	7
COSMI00032	Core outcome set user (Systematic Reviewer)	1	TRANSPARENT CONSENSUS PROCESS	These criteria specifically address how the views of multiple stakeholder groups will be taken into account	6
COSMI00032	Core outcome set user (Systematic Reviewer)	1	TRANSPARENT CONSENSUS PROCESS	Each stakeholder group is approached in a way that should result in that stakeholder group being fairly represented	9
COSMI00033	Core outcome set user (Trialist)	1	SCOPE	Setting	3
COSMI00033	Core outcome set user (Trialist)	1	SCOPE	Condition	9
COSMI00033	Core outcome set user (Trialist)	1	SCOPE	Population	7
COSMI00033	Core outcome set user (Trialist)	1	SCOPE	Intervention	3
COSMI00033	Core outcome set user (Trialist)	1	RELEVANT STAKEHOLDER(S)	Those who will use the COS in research (e.g. clinical trialists)	7
COSMI00033	Core outcome set user (Trialist)	1	RELEVANT STAKEHOLDER(S)	Those who will use the research that should have used the COS (e.g. systematic reviewers; guideline developers; policy makers; regulatory agencies)	7
COSMI00033	Core outcome set user (Trialist)	1	RELEVANT STAKEHOLDER(S)	Healthcare professionals with experience of patients with the condition	7
COSMI00033	Core outcome set user (Trialist)	1	RELEVANT STAKEHOLDER(S)	Patients with the condition or their representatives (e.g. patients; public; participants who have experienced the condition; family members; carers)	9
COSMI00033	Core outcome set user (Trialist)	1	TRANSPARENT CONSENSUS PROCESS	A protocol is made publically available	7
COSMI00033	Core outcome set user (Trialist)	1	TRANSPARENT CONSENSUS PROCESS	Prospective registration of COS study in a public registry	5
COSMI00033	Core outcome set user (Trialist)	1	TRANSPARENT CONSENSUS PROCESS	Initial list of outcomes considered both healthcare professionalsâ€™ and patientsâ€™ views	8
COSMI00033	Core outcome set user (Trialist)	1	TRANSPARENT CONSENSUS PROCESS	A scoring process and consensus definition is described a priori	8
COSMI00033	Core outcome set user (Trialist)	1	TRANSPARENT CONSENSUS PROCESS	The consensus definition specifically addressesÂ how the views of multiple stakeholder groups will be taken into account	8
COSMI00033	Core outcome set user (Trialist)	1	TRANSPARENT CONSENSUS PROCESS	Criteria for including/dropping/adding outcomesÂ are described a priori	8
COSMI00033	Core outcome set user (Trialist)	1	TRANSPARENT CONSENSUS PROCESS	These criteria specifically address how the views of multiple stakeholder groups will be taken into account	8
COSMI00033	Core outcome set user (Trialist)	1	TRANSPARENT CONSENSUS PROCESS	Each stakeholder group is approached in a way that should result in that stakeholder group being fairly represented	9
COSMI00034	Core outcome set developer	1	SCOPE	Setting	9
COSMI00034	Core outcome set developer	1	SCOPE	Condition	9
COSMI00034	Core outcome set developer	1	SCOPE	Population	9
COSMI00034	Core outcome set developer	1	SCOPE	Intervention	9
COSMI00034	Core outcome set developer	1	RELEVANT STAKEHOLDER(S)	Those who will use the COS in research (e.g. clinical trialists)	9
COSMI00034	Core outcome set developer	1	RELEVANT STAKEHOLDER(S)	Those who will use the research that should have used the COS (e.g. systematic reviewers; guideline developers; policy makers; regulatory agencies)	9
COSMI00034	Core outcome set developer	1	RELEVANT STAKEHOLDER(S)	Healthcare professionals with experience of patients with the condition	9
COSMI00034	Core outcome set developer	1	RELEVANT STAKEHOLDER(S)	Patients with the condition or their representatives (e.g. patients; public; participants who have experienced the condition; family members; carers)	9
COSMI00034	Core outcome set developer	1	TRANSPARENT CONSENSUS PROCESS	A protocol is made publically available	6
COSMI00034	Core outcome set developer	1	TRANSPARENT CONSENSUS PROCESS	Prospective registration of COS study in a public registry	5
COSMI00034	Core outcome set developer	1	TRANSPARENT CONSENSUS PROCESS	Initial list of outcomes considered both healthcare professionalsâ€™ and patientsâ€™ views	6
COSMI00034	Core outcome set developer	1	TRANSPARENT CONSENSUS PROCESS	A scoring process and consensus definition is described a priori	9
COSMI00034	Core outcome set developer	1	TRANSPARENT CONSENSUS PROCESS	The consensus definition specifically addressesÂ how the views of multiple stakeholder groups will be taken into account	9
COSMI00034	Core outcome set developer	1	TRANSPARENT CONSENSUS PROCESS	Criteria for including/dropping/adding outcomesÂ are described a priori	9
COSMI00034	Core outcome set developer	1	TRANSPARENT CONSENSUS PROCESS	These criteria specifically address how the views of multiple stakeholder groups will be taken into account	9
COSMI00034	Core outcome set developer	1	TRANSPARENT CONSENSUS PROCESS	Each stakeholder group is approached in a way that should result in that stakeholder group being fairly represented	9
COSMI00035	Core outcome set developer	1	SCOPE	Setting	7
COSMI00035	Core outcome set developer	1	SCOPE	Condition	6
COSMI00035	Core outcome set developer	1	SCOPE	Population	6
COSMI00035	Core outcome set developer	1	SCOPE	Intervention	6
COSMI00035	Core outcome set developer	1	RELEVANT STAKEHOLDER(S)	Those who will use the COS in research (e.g. clinical trialists)	8
COSMI00035	Core outcome set developer	1	RELEVANT STAKEHOLDER(S)	Those who will use the research that should have used the COS (e.g. systematic reviewers; guideline developers; policy makers; regulatory agencies)	3
COSMI00035	Core outcome set developer	1	RELEVANT STAKEHOLDER(S)	Healthcare professionals with experience of patients with the condition	9
COSMI00035	Core outcome set developer	1	RELEVANT STAKEHOLDER(S)	Patients with the condition or their representatives (e.g. patients; public; participants who have experienced the condition; family members; carers)	9
COSMI00035	Core outcome set developer	1	TRANSPARENT CONSENSUS PROCESS	A protocol is made publically available	8
COSMI00035	Core outcome set developer	1	TRANSPARENT CONSENSUS PROCESS	Prospective registration of COS study in a public registry	3
COSMI00035	Core outcome set developer	1	TRANSPARENT CONSENSUS PROCESS	Initial list of outcomes considered both healthcare professionalsâ€™ and patientsâ€™ views	8
COSMI00035	Core outcome set developer	1	TRANSPARENT CONSENSUS PROCESS	A scoring process and consensus definition is described a priori	8
COSMI00035	Core outcome set developer	1	TRANSPARENT CONSENSUS PROCESS	The consensus definition specifically addressesÂ how the views of multiple stakeholder groups will be taken into account	7
COSMI00035	Core outcome set developer	1	TRANSPARENT CONSENSUS PROCESS	Criteria for including/dropping/adding outcomesÂ are described a priori	8
COSMI00035	Core outcome set developer	1	TRANSPARENT CONSENSUS PROCESS	These criteria specifically address how the views of multiple stakeholder groups will be taken into account	7
COSMI00035	Core outcome set developer	1	TRANSPARENT CONSENSUS PROCESS	Each stakeholder group is approached in a way that should result in that stakeholder group being fairly represented	8
COSMI00036	Core outcome set developer	1	SCOPE	Setting	7
COSMI00036	Core outcome set developer	1	SCOPE	Condition	8
COSMI00036	Core outcome set developer	1	SCOPE	Population	9
COSMI00036	Core outcome set developer	1	SCOPE	Intervention	8
COSMI00036	Core outcome set developer	1	RELEVANT STAKEHOLDER(S)	Those who will use the COS in research (e.g. clinical trialists)	8
COSMI00036	Core outcome set developer	1	RELEVANT STAKEHOLDER(S)	Those who will use the research that should have used the COS (e.g. systematic reviewers; guideline developers; policy makers; regulatory agencies)	8
COSMI00036	Core outcome set developer	1	RELEVANT STAKEHOLDER(S)	Healthcare professionals with experience of patients with the condition	6
COSMI00036	Core outcome set developer	1	RELEVANT STAKEHOLDER(S)	Patients with the condition or their representatives (e.g. patients; public; participants who have experienced the condition; family members; carers)	7
COSMI00036	Core outcome set developer	1	TRANSPARENT CONSENSUS PROCESS	A protocol is made publically available	9
COSMI00036	Core outcome set developer	1	TRANSPARENT CONSENSUS PROCESS	Prospective registration of COS study in a public registry	7
COSMI00036	Core outcome set developer	1	TRANSPARENT CONSENSUS PROCESS	Initial list of outcomes considered both healthcare professionalsâ€™ and patientsâ€™ views	7
COSMI00036	Core outcome set developer	1	TRANSPARENT CONSENSUS PROCESS	A scoring process and consensus definition is described a priori	7
COSMI00036	Core outcome set developer	1	TRANSPARENT CONSENSUS PROCESS	The consensus definition specifically addressesÂ how the views of multiple stakeholder groups will be taken into account	7
COSMI00036	Core outcome set developer	1	TRANSPARENT CONSENSUS PROCESS	Criteria for including/dropping/adding outcomesÂ are described a priori	7
COSMI00036	Core outcome set developer	1	TRANSPARENT CONSENSUS PROCESS	These criteria specifically address how the views of multiple stakeholder groups will be taken into account	7
COSMI00036	Core outcome set developer	1	TRANSPARENT CONSENSUS PROCESS	Each stakeholder group is approached in a way that should result in that stakeholder group being fairly represented	7
COSMI00037	Journal editor	1	SCOPE	Setting	8
COSMI00037	Journal editor	1	SCOPE	Condition	9
COSMI00037	Journal editor	1	SCOPE	Population	9
COSMI00037	Journal editor	1	SCOPE	Intervention	9
COSMI00037	Journal editor	1	RELEVANT STAKEHOLDER(S)	Those who will use the COS in research (e.g. clinical trialists)	6
COSMI00037	Journal editor	1	RELEVANT STAKEHOLDER(S)	Those who will use the research that should have used the COS (e.g. systematic reviewers; guideline developers; policy makers; regulatory agencies)	6
COSMI00037	Journal editor	1	RELEVANT STAKEHOLDER(S)	Healthcare professionals with experience of patients with the condition	6
COSMI00037	Journal editor	1	RELEVANT STAKEHOLDER(S)	Patients with the condition or their representatives (e.g. patients; public; participants who have experienced the condition; family members; carers)	5
COSMI00037	Journal editor	1	TRANSPARENT CONSENSUS PROCESS	A protocol is made publically available	9
COSMI00037	Journal editor	1	TRANSPARENT CONSENSUS PROCESS	Prospective registration of COS study in a public registry	9
COSMI00037	Journal editor	1	TRANSPARENT CONSENSUS PROCESS	Initial list of outcomes considered both healthcare professionalsâ€™ and patientsâ€™ views	7
COSMI00037	Journal editor	1	TRANSPARENT CONSENSUS PROCESS	A scoring process and consensus definition is described a priori	7
COSMI00037	Journal editor	1	TRANSPARENT CONSENSUS PROCESS	The consensus definition specifically addressesÂ how the views of multiple stakeholder groups will be taken into account	5
COSMI00037	Journal editor	1	TRANSPARENT CONSENSUS PROCESS	Criteria for including/dropping/adding outcomesÂ are described a priori	7
COSMI00037	Journal editor	1	TRANSPARENT CONSENSUS PROCESS	These criteria specifically address how the views of multiple stakeholder groups will be taken into account	6
COSMI00037	Journal editor	1	TRANSPARENT CONSENSUS PROCESS	Each stakeholder group is approached in a way that should result in that stakeholder group being fairly represented	6
COSMI00038	Core outcome set developer	1	SCOPE	Setting	6
COSMI00038	Core outcome set developer	1	SCOPE	Condition	8
COSMI00038	Core outcome set developer	1	SCOPE	Population	7
COSMI00038	Core outcome set developer	1	SCOPE	Intervention	8
COSMI00038	Core outcome set developer	1	RELEVANT STAKEHOLDER(S)	Those who will use the COS in research (e.g. clinical trialists)	6
COSMI00038	Core outcome set developer	1	RELEVANT STAKEHOLDER(S)	Those who will use the research that should have used the COS (e.g. systematic reviewers; guideline developers; policy makers; regulatory agencies)	6
COSMI00038	Core outcome set developer	1	RELEVANT STAKEHOLDER(S)	Healthcare professionals with experience of patients with the condition	8
COSMI00038	Core outcome set developer	1	RELEVANT STAKEHOLDER(S)	Patients with the condition or their representatives (e.g. patients; public; participants who have experienced the condition; family members; carers)	8
COSMI00038	Core outcome set developer	1	TRANSPARENT CONSENSUS PROCESS	A protocol is made publically available	6
COSMI00038	Core outcome set developer	1	TRANSPARENT CONSENSUS PROCESS	Prospective registration of COS study in a public registry	6
COSMI00038	Core outcome set developer	1	TRANSPARENT CONSENSUS PROCESS	Initial list of outcomes considered both healthcare professionalsâ€™ and patientsâ€™ views	8
COSMI00038	Core outcome set developer	1	TRANSPARENT CONSENSUS PROCESS	A scoring process and consensus definition is described a priori	7
COSMI00038	Core outcome set developer	1	TRANSPARENT CONSENSUS PROCESS	The consensus definition specifically addressesÂ how the views of multiple stakeholder groups will be taken into account	7
COSMI00038	Core outcome set developer	1	TRANSPARENT CONSENSUS PROCESS	Criteria for including/dropping/adding outcomesÂ are described a priori	6
COSMI00038	Core outcome set developer	1	TRANSPARENT CONSENSUS PROCESS	These criteria specifically address how the views of multiple stakeholder groups will be taken into account	6
COSMI00038	Core outcome set developer	1	TRANSPARENT CONSENSUS PROCESS	Each stakeholder group is approached in a way that should result in that stakeholder group being fairly represented	7
COSMI00039	Core outcome set developer	1	SCOPE	Setting	7
COSMI00039	Core outcome set developer	1	SCOPE	Condition	8
COSMI00039	Core outcome set developer	1	SCOPE	Population	9
COSMI00039	Core outcome set developer	1	SCOPE	Intervention	9
COSMI00039	Core outcome set developer	1	RELEVANT STAKEHOLDER(S)	Those who will use the COS in research (e.g. clinical trialists)	8
COSMI00039	Core outcome set developer	1	RELEVANT STAKEHOLDER(S)	Those who will use the research that should have used the COS (e.g. systematic reviewers; guideline developers; policy makers; regulatory agencies)	8
COSMI00039	Core outcome set developer	1	RELEVANT STAKEHOLDER(S)	Healthcare professionals with experience of patients with the condition	9
COSMI00039	Core outcome set developer	1	RELEVANT STAKEHOLDER(S)	Patients with the condition or their representatives (e.g. patients; public; participants who have experienced the condition; family members; carers)	6
COSMI00039	Core outcome set developer	1	TRANSPARENT CONSENSUS PROCESS	A protocol is made publically available	7
COSMI00039	Core outcome set developer	1	TRANSPARENT CONSENSUS PROCESS	Prospective registration of COS study in a public registry	5
COSMI00039	Core outcome set developer	1	TRANSPARENT CONSENSUS PROCESS	Initial list of outcomes considered both healthcare professionalsâ€™ and patientsâ€™ views	8
COSMI00039	Core outcome set developer	1	TRANSPARENT CONSENSUS PROCESS	A scoring process and consensus definition is described a priori	9
COSMI00039	Core outcome set developer	1	TRANSPARENT CONSENSUS PROCESS	The consensus definition specifically addressesÂ how the views of multiple stakeholder groups will be taken into account	5
COSMI00039	Core outcome set developer	1	TRANSPARENT CONSENSUS PROCESS	Criteria for including/dropping/adding outcomesÂ are described a priori	7
COSMI00039	Core outcome set developer	1	TRANSPARENT CONSENSUS PROCESS	These criteria specifically address how the views of multiple stakeholder groups will be taken into account	4
COSMI00039	Core outcome set developer	1	TRANSPARENT CONSENSUS PROCESS	Each stakeholder group is approached in a way that should result in that stakeholder group being fairly represented	5
COSMI00040	Core outcome set developer	1	SCOPE	Setting	4
COSMI00040	Core outcome set developer	1	SCOPE	Condition	9
COSMI00040	Core outcome set developer	1	SCOPE	Population	7
COSMI00040	Core outcome set developer	1	SCOPE	Intervention	8
COSMI00040	Core outcome set developer	0	RELEVANT STAKEHOLDER(S)	Those who will use the COS in research (e.g. clinical trialists)	-9
COSMI00040	Core outcome set developer	0	RELEVANT STAKEHOLDER(S)	Those who will use the research that should have used the COS (e.g. systematic reviewers; guideline developers; policy makers; regulatory agencies)	-9
COSMI00040	Core outcome set developer	0	RELEVANT STAKEHOLDER(S)	Healthcare professionals with experience of patients with the condition	-9
COSMI00040	Core outcome set developer	0	RELEVANT STAKEHOLDER(S)	Patients with the condition or their representatives (e.g. patients; public; participants who have experienced the condition; family members; carers)	-9
COSMI00040	Core outcome set developer	0	TRANSPARENT CONSENSUS PROCESS	A protocol is made publically available	-9
COSMI00040	Core outcome set developer	0	TRANSPARENT CONSENSUS PROCESS	Prospective registration of COS study in a public registry	-9
COSMI00040	Core outcome set developer	0	TRANSPARENT CONSENSUS PROCESS	Initial list of outcomes considered both healthcare professionalsâ€™ and patientsâ€™ views	-9
COSMI00040	Core outcome set developer	0	TRANSPARENT CONSENSUS PROCESS	A scoring process and consensus definition is described a priori	-9
COSMI00040	Core outcome set developer	0	TRANSPARENT CONSENSUS PROCESS	The consensus definition specifically addressesÂ how the views of multiple stakeholder groups will be taken into account	-9
COSMI00040	Core outcome set developer	0	TRANSPARENT CONSENSUS PROCESS	Criteria for including/dropping/adding outcomesÂ are described a priori	-9
COSMI00040	Core outcome set developer	0	TRANSPARENT CONSENSUS PROCESS	These criteria specifically address how the views of multiple stakeholder groups will be taken into account	-9
COSMI00040	Core outcome set developer	0	TRANSPARENT CONSENSUS PROCESS	Each stakeholder group is approached in a way that should result in that stakeholder group being fairly represented	-9
COSMI00041	Core outcome set developer	1	SCOPE	Setting	3
COSMI00041	Core outcome set developer	1	SCOPE	Condition	9
COSMI00041	Core outcome set developer	1	SCOPE	Population	9
COSMI00041	Core outcome set developer	1	SCOPE	Intervention	5
COSMI00041	Core outcome set developer	1	RELEVANT STAKEHOLDER(S)	Those who will use the COS in research (e.g. clinical trialists)	7
COSMI00041	Core outcome set developer	1	RELEVANT STAKEHOLDER(S)	Those who will use the research that should have used the COS (e.g. systematic reviewers; guideline developers; policy makers; regulatory agencies)	6
COSMI00041	Core outcome set developer	1	RELEVANT STAKEHOLDER(S)	Healthcare professionals with experience of patients with the condition	9
COSMI00041	Core outcome set developer	1	RELEVANT STAKEHOLDER(S)	Patients with the condition or their representatives (e.g. patients; public; participants who have experienced the condition; family members; carers)	9
COSMI00041	Core outcome set developer	1	TRANSPARENT CONSENSUS PROCESS	A protocol is made publically available	4
COSMI00041	Core outcome set developer	1	TRANSPARENT CONSENSUS PROCESS	Prospective registration of COS study in a public registry	3
COSMI00041	Core outcome set developer	1	TRANSPARENT CONSENSUS PROCESS	Initial list of outcomes considered both healthcare professionalsâ€™ and patientsâ€™ views	9
COSMI00041	Core outcome set developer	1	TRANSPARENT CONSENSUS PROCESS	A scoring process and consensus definition is described a priori	8
COSMI00041	Core outcome set developer	1	TRANSPARENT CONSENSUS PROCESS	The consensus definition specifically addressesÂ how the views of multiple stakeholder groups will be taken into account	6
COSMI00041	Core outcome set developer	1	TRANSPARENT CONSENSUS PROCESS	Criteria for including/dropping/adding outcomesÂ are described a priori	4
COSMI00041	Core outcome set developer	1	TRANSPARENT CONSENSUS PROCESS	These criteria specifically address how the views of multiple stakeholder groups will be taken into account	4
COSMI00041	Core outcome set developer	1	TRANSPARENT CONSENSUS PROCESS	Each stakeholder group is approached in a way that should result in that stakeholder group being fairly represented	3
COSMI00042	Core outcome set user (Clinical Guideline Developer)	1	SCOPE	Setting	6
COSMI00042	Core outcome set user (Clinical Guideline Developer)	1	SCOPE	Condition	6
COSMI00042	Core outcome set user (Clinical Guideline Developer)	1	SCOPE	Population	8
COSMI00042	Core outcome set user (Clinical Guideline Developer)	1	SCOPE	Intervention	5
COSMI00042	Core outcome set user (Clinical Guideline Developer)	1	RELEVANT STAKEHOLDER(S)	Those who will use the COS in research (e.g. clinical trialists)	8
COSMI00042	Core outcome set user (Clinical Guideline Developer)	1	RELEVANT STAKEHOLDER(S)	Those who will use the research that should have used the COS (e.g. systematic reviewers; guideline developers; policy makers; regulatory agencies)	8
COSMI00042	Core outcome set user (Clinical Guideline Developer)	1	RELEVANT STAKEHOLDER(S)	Healthcare professionals with experience of patients with the condition	8
COSMI00042	Core outcome set user (Clinical Guideline Developer)	1	RELEVANT STAKEHOLDER(S)	Patients with the condition or their representatives (e.g. patients; public; participants who have experienced the condition; family members; carers)	8
COSMI00042	Core outcome set user (Clinical Guideline Developer)	1	TRANSPARENT CONSENSUS PROCESS	A protocol is made publically available	8
COSMI00042	Core outcome set user (Clinical Guideline Developer)	1	TRANSPARENT CONSENSUS PROCESS	Prospective registration of COS study in a public registry	8
COSMI00042	Core outcome set user (Clinical Guideline Developer)	1	TRANSPARENT CONSENSUS PROCESS	Initial list of outcomes considered both healthcare professionalsâ€™ and patientsâ€™ views	8
COSMI00042	Core outcome set user (Clinical Guideline Developer)	1	TRANSPARENT CONSENSUS PROCESS	A scoring process and consensus definition is described a priori	8
COSMI00042	Core outcome set user (Clinical Guideline Developer)	1	TRANSPARENT CONSENSUS PROCESS	The consensus definition specifically addressesÂ how the views of multiple stakeholder groups will be taken into account	6
COSMI00042	Core outcome set user (Clinical Guideline Developer)	1	TRANSPARENT CONSENSUS PROCESS	Criteria for including/dropping/adding outcomesÂ are described a priori	8
COSMI00042	Core outcome set user (Clinical Guideline Developer)	1	TRANSPARENT CONSENSUS PROCESS	These criteria specifically address how the views of multiple stakeholder groups will be taken into account	6
COSMI00042	Core outcome set user (Clinical Guideline Developer)	1	TRANSPARENT CONSENSUS PROCESS	Each stakeholder group is approached in a way that should result in that stakeholder group being fairly represented	6
COSMI00043	Core outcome set user (Systematic Reviewer)	1	SCOPE	Setting	7
COSMI00043	Core outcome set user (Systematic Reviewer)	1	SCOPE	Condition	7
COSMI00043	Core outcome set user (Systematic Reviewer)	1	SCOPE	Population	7
COSMI00043	Core outcome set user (Systematic Reviewer)	1	SCOPE	Intervention	7
COSMI00043	Core outcome set user (Systematic Reviewer)	1	RELEVANT STAKEHOLDER(S)	Those who will use the COS in research (e.g. clinical trialists)	7
COSMI00043	Core outcome set user (Systematic Reviewer)	1	RELEVANT STAKEHOLDER(S)	Those who will use the research that should have used the COS (e.g. systematic reviewers; guideline developers; policy makers; regulatory agencies)	7
COSMI00043	Core outcome set user (Systematic Reviewer)	1	RELEVANT STAKEHOLDER(S)	Healthcare professionals with experience of patients with the condition	8
COSMI00043	Core outcome set user (Systematic Reviewer)	1	RELEVANT STAKEHOLDER(S)	Patients with the condition or their representatives (e.g. patients; public; participants who have experienced the condition; family members; carers)	8
COSMI00043	Core outcome set user (Systematic Reviewer)	1	TRANSPARENT CONSENSUS PROCESS	A protocol is made publically available	7
COSMI00043	Core outcome set user (Systematic Reviewer)	1	TRANSPARENT CONSENSUS PROCESS	Prospective registration of COS study in a public registry	7
COSMI00043	Core outcome set user (Systematic Reviewer)	1	TRANSPARENT CONSENSUS PROCESS	Initial list of outcomes considered both healthcare professionalsâ€™ and patientsâ€™ views	9
COSMI00043	Core outcome set user (Systematic Reviewer)	1	TRANSPARENT CONSENSUS PROCESS	A scoring process and consensus definition is described a priori	5
COSMI00043	Core outcome set user (Systematic Reviewer)	1	TRANSPARENT CONSENSUS PROCESS	The consensus definition specifically addressesÂ how the views of multiple stakeholder groups will be taken into account	7
COSMI00043	Core outcome set user (Systematic Reviewer)	1	TRANSPARENT CONSENSUS PROCESS	Criteria for including/dropping/adding outcomesÂ are described a priori	7
COSMI00043	Core outcome set user (Systematic Reviewer)	1	TRANSPARENT CONSENSUS PROCESS	These criteria specifically address how the views of multiple stakeholder groups will be taken into account	7
COSMI00043	Core outcome set user (Systematic Reviewer)	1	TRANSPARENT CONSENSUS PROCESS	Each stakeholder group is approached in a way that should result in that stakeholder group being fairly represented	8
COSMI00044	Journal editor	1	SCOPE	Setting	8
COSMI00044	Journal editor	1	SCOPE	Condition	8
COSMI00044	Journal editor	1	SCOPE	Population	10
COSMI00044	Journal editor	1	SCOPE	Intervention	8
COSMI00044	Journal editor	1	RELEVANT STAKEHOLDER(S)	Those who will use the COS in research (e.g. clinical trialists)	8
COSMI00044	Journal editor	1	RELEVANT STAKEHOLDER(S)	Those who will use the research that should have used the COS (e.g. systematic reviewers; guideline developers; policy makers; regulatory agencies)	8
COSMI00044	Journal editor	1	RELEVANT STAKEHOLDER(S)	Healthcare professionals with experience of patients with the condition	8
COSMI00044	Journal editor	1	RELEVANT STAKEHOLDER(S)	Patients with the condition or their representatives (e.g. patients; public; participants who have experienced the condition; family members; carers)	7
COSMI00044	Journal editor	0	TRANSPARENT CONSENSUS PROCESS	A protocol is made publically available	-9
COSMI00044	Journal editor	0	TRANSPARENT CONSENSUS PROCESS	Prospective registration of COS study in a public registry	-9
COSMI00044	Journal editor	0	TRANSPARENT CONSENSUS PROCESS	Initial list of outcomes considered both healthcare professionalsâ€™ and patientsâ€™ views	-9
COSMI00044	Journal editor	0	TRANSPARENT CONSENSUS PROCESS	A scoring process and consensus definition is described a priori	-9
COSMI00044	Journal editor	0	TRANSPARENT CONSENSUS PROCESS	The consensus definition specifically addressesÂ how the views of multiple stakeholder groups will be taken into account	-9
COSMI00044	Journal editor	0	TRANSPARENT CONSENSUS PROCESS	Criteria for including/dropping/adding outcomesÂ are described a priori	-9
COSMI00044	Journal editor	0	TRANSPARENT CONSENSUS PROCESS	These criteria specifically address how the views of multiple stakeholder groups will be taken into account	-9
COSMI00044	Journal editor	0	TRANSPARENT CONSENSUS PROCESS	Each stakeholder group is approached in a way that should result in that stakeholder group being fairly represented	-9
COSMI00045	Core outcome set developer	1	SCOPE	Setting	9
COSMI00045	Core outcome set developer	1	SCOPE	Condition	9
COSMI00045	Core outcome set developer	1	SCOPE	Population	9
COSMI00045	Core outcome set developer	1	SCOPE	Intervention	9
COSMI00045	Core outcome set developer	1	RELEVANT STAKEHOLDER(S)	Those who will use the COS in research (e.g. clinical trialists)	7
COSMI00045	Core outcome set developer	1	RELEVANT STAKEHOLDER(S)	Those who will use the research that should have used the COS (e.g. systematic reviewers; guideline developers; policy makers; regulatory agencies)	7
COSMI00045	Core outcome set developer	1	RELEVANT STAKEHOLDER(S)	Healthcare professionals with experience of patients with the condition	9
COSMI00045	Core outcome set developer	1	RELEVANT STAKEHOLDER(S)	Patients with the condition or their representatives (e.g. patients; public; participants who have experienced the condition; family members; carers)	9
COSMI00045	Core outcome set developer	1	TRANSPARENT CONSENSUS PROCESS	A protocol is made publically available	7
COSMI00045	Core outcome set developer	1	TRANSPARENT CONSENSUS PROCESS	Prospective registration of COS study in a public registry	6
COSMI00045	Core outcome set developer	1	TRANSPARENT CONSENSUS PROCESS	Initial list of outcomes considered both healthcare professionalsâ€™ and patientsâ€™ views	9
COSMI00045	Core outcome set developer	1	TRANSPARENT CONSENSUS PROCESS	A scoring process and consensus definition is described a priori	9
COSMI00045	Core outcome set developer	1	TRANSPARENT CONSENSUS PROCESS	The consensus definition specifically addressesÂ how the views of multiple stakeholder groups will be taken into account	9
COSMI00045	Core outcome set developer	1	TRANSPARENT CONSENSUS PROCESS	Criteria for including/dropping/adding outcomesÂ are described a priori	9
COSMI00045	Core outcome set developer	1	TRANSPARENT CONSENSUS PROCESS	These criteria specifically address how the views of multiple stakeholder groups will be taken into account	9
COSMI00045	Core outcome set developer	1	TRANSPARENT CONSENSUS PROCESS	Each stakeholder group is approached in a way that should result in that stakeholder group being fairly represented	9
COSMI00046	Core outcome set developer	1	SCOPE	Setting	5
COSMI00046	Core outcome set developer	1	SCOPE	Condition	8
COSMI00046	Core outcome set developer	1	SCOPE	Population	8
COSMI00046	Core outcome set developer	1	SCOPE	Intervention	9
COSMI00046	Core outcome set developer	1	RELEVANT STAKEHOLDER(S)	Those who will use the COS in research (e.g. clinical trialists)	9
COSMI00046	Core outcome set developer	1	RELEVANT STAKEHOLDER(S)	Those who will use the research that should have used the COS (e.g. systematic reviewers; guideline developers; policy makers; regulatory agencies)	8
COSMI00046	Core outcome set developer	1	RELEVANT STAKEHOLDER(S)	Healthcare professionals with experience of patients with the condition	7
COSMI00046	Core outcome set developer	1	RELEVANT STAKEHOLDER(S)	Patients with the condition or their representatives (e.g. patients; public; participants who have experienced the condition; family members; carers)	7
COSMI00046	Core outcome set developer	1	TRANSPARENT CONSENSUS PROCESS	A protocol is made publically available	8
COSMI00046	Core outcome set developer	1	TRANSPARENT CONSENSUS PROCESS	Prospective registration of COS study in a public registry	6
COSMI00046	Core outcome set developer	1	TRANSPARENT CONSENSUS PROCESS	Initial list of outcomes considered both healthcare professionalsâ€™ and patientsâ€™ views	6
COSMI00046	Core outcome set developer	1	TRANSPARENT CONSENSUS PROCESS	A scoring process and consensus definition is described a priori	6
COSMI00046	Core outcome set developer	1	TRANSPARENT CONSENSUS PROCESS	The consensus definition specifically addressesÂ how the views of multiple stakeholder groups will be taken into account	7
COSMI00046	Core outcome set developer	1	TRANSPARENT CONSENSUS PROCESS	Criteria for including/dropping/adding outcomesÂ are described a priori	7
COSMI00046	Core outcome set developer	1	TRANSPARENT CONSENSUS PROCESS	These criteria specifically address how the views of multiple stakeholder groups will be taken into account	6
COSMI00046	Core outcome set developer	1	TRANSPARENT CONSENSUS PROCESS	Each stakeholder group is approached in a way that should result in that stakeholder group being fairly represented	8
COSMI00047	Core outcome set developer	1	SCOPE	Setting	9
COSMI00047	Core outcome set developer	1	SCOPE	Condition	9
COSMI00047	Core outcome set developer	1	SCOPE	Population	9
COSMI00047	Core outcome set developer	1	SCOPE	Intervention	9
COSMI00047	Core outcome set developer	1	RELEVANT STAKEHOLDER(S)	Those who will use the COS in research (e.g. clinical trialists)	5
COSMI00047	Core outcome set developer	1	RELEVANT STAKEHOLDER(S)	Those who will use the research that should have used the COS (e.g. systematic reviewers; guideline developers; policy makers; regulatory agencies)	6
COSMI00047	Core outcome set developer	1	RELEVANT STAKEHOLDER(S)	Healthcare professionals with experience of patients with the condition	7
COSMI00047	Core outcome set developer	1	RELEVANT STAKEHOLDER(S)	Patients with the condition or their representatives (e.g. patients; public; participants who have experienced the condition; family members; carers)	7
COSMI00047	Core outcome set developer	1	TRANSPARENT CONSENSUS PROCESS	A protocol is made publically available	4
COSMI00047	Core outcome set developer	1	TRANSPARENT CONSENSUS PROCESS	Prospective registration of COS study in a public registry	4
COSMI00047	Core outcome set developer	1	TRANSPARENT CONSENSUS PROCESS	Initial list of outcomes considered both healthcare professionalsâ€™ and patientsâ€™ views	7
COSMI00047	Core outcome set developer	1	TRANSPARENT CONSENSUS PROCESS	A scoring process and consensus definition is described a priori	7
COSMI00047	Core outcome set developer	1	TRANSPARENT CONSENSUS PROCESS	The consensus definition specifically addressesÂ how the views of multiple stakeholder groups will be taken into account	7
COSMI00047	Core outcome set developer	1	TRANSPARENT CONSENSUS PROCESS	Criteria for including/dropping/adding outcomesÂ are described a priori	7
COSMI00047	Core outcome set developer	1	TRANSPARENT CONSENSUS PROCESS	These criteria specifically address how the views of multiple stakeholder groups will be taken into account	7
COSMI00047	Core outcome set developer	1	TRANSPARENT CONSENSUS PROCESS	Each stakeholder group is approached in a way that should result in that stakeholder group being fairly represented	7
COSMI00048	Core outcome set user (Trialist)	1	SCOPE	Setting	9
COSMI00048	Core outcome set user (Trialist)	1	SCOPE	Condition	6
COSMI00048	Core outcome set user (Trialist)	1	SCOPE	Population	8
COSMI00048	Core outcome set user (Trialist)	1	SCOPE	Intervention	9
COSMI00048	Core outcome set user (Trialist)	1	RELEVANT STAKEHOLDER(S)	Those who will use the COS in research (e.g. clinical trialists)	5
COSMI00048	Core outcome set user (Trialist)	1	RELEVANT STAKEHOLDER(S)	Those who will use the research that should have used the COS (e.g. systematic reviewers; guideline developers; policy makers; regulatory agencies)	4
COSMI00048	Core outcome set user (Trialist)	1	RELEVANT STAKEHOLDER(S)	Healthcare professionals with experience of patients with the condition	7
COSMI00048	Core outcome set user (Trialist)	1	RELEVANT STAKEHOLDER(S)	Patients with the condition or their representatives (e.g. patients; public; participants who have experienced the condition; family members; carers)	9
COSMI00048	Core outcome set user (Trialist)	1	TRANSPARENT CONSENSUS PROCESS	A protocol is made publically available	4
COSMI00048	Core outcome set user (Trialist)	1	TRANSPARENT CONSENSUS PROCESS	Prospective registration of COS study in a public registry	7
COSMI00048	Core outcome set user (Trialist)	1	TRANSPARENT CONSENSUS PROCESS	Initial list of outcomes considered both healthcare professionalsâ€™ and patientsâ€™ views	7
COSMI00048	Core outcome set user (Trialist)	1	TRANSPARENT CONSENSUS PROCESS	A scoring process and consensus definition is described a priori	6
COSMI00048	Core outcome set user (Trialist)	1	TRANSPARENT CONSENSUS PROCESS	The consensus definition specifically addressesÂ how the views of multiple stakeholder groups will be taken into account	7
COSMI00048	Core outcome set user (Trialist)	1	TRANSPARENT CONSENSUS PROCESS	Criteria for including/dropping/adding outcomesÂ are described a priori	6
COSMI00048	Core outcome set user (Trialist)	1	TRANSPARENT CONSENSUS PROCESS	These criteria specifically address how the views of multiple stakeholder groups will be taken into account	4
COSMI00048	Core outcome set user (Trialist)	1	TRANSPARENT CONSENSUS PROCESS	Each stakeholder group is approached in a way that should result in that stakeholder group being fairly represented	4
COSMI00049	Core outcome set user (Clinical Guideline Developer)	1	SCOPE	Setting	7
COSMI00049	Core outcome set user (Clinical Guideline Developer)	1	SCOPE	Condition	8
COSMI00049	Core outcome set user (Clinical Guideline Developer)	1	SCOPE	Population	8
COSMI00049	Core outcome set user (Clinical Guideline Developer)	1	SCOPE	Intervention	8
COSMI00049	Core outcome set user (Clinical Guideline Developer)	1	RELEVANT STAKEHOLDER(S)	Those who will use the COS in research (e.g. clinical trialists)	6
COSMI00049	Core outcome set user (Clinical Guideline Developer)	1	RELEVANT STAKEHOLDER(S)	Those who will use the research that should have used the COS (e.g. systematic reviewers; guideline developers; policy makers; regulatory agencies)	6
COSMI00049	Core outcome set user (Clinical Guideline Developer)	1	RELEVANT STAKEHOLDER(S)	Healthcare professionals with experience of patients with the condition	8
COSMI00049	Core outcome set user (Clinical Guideline Developer)	1	RELEVANT STAKEHOLDER(S)	Patients with the condition or their representatives (e.g. patients; public; participants who have experienced the condition; family members; carers)	9
COSMI00049	Core outcome set user (Clinical Guideline Developer)	1	TRANSPARENT CONSENSUS PROCESS	A protocol is made publically available	6
COSMI00049	Core outcome set user (Clinical Guideline Developer)	1	TRANSPARENT CONSENSUS PROCESS	Prospective registration of COS study in a public registry	6
COSMI00049	Core outcome set user (Clinical Guideline Developer)	1	TRANSPARENT CONSENSUS PROCESS	Initial list of outcomes considered both healthcare professionalsâ€™ and patientsâ€™ views	9
COSMI00049	Core outcome set user (Clinical Guideline Developer)	1	TRANSPARENT CONSENSUS PROCESS	A scoring process and consensus definition is described a priori	6
COSMI00049	Core outcome set user (Clinical Guideline Developer)	1	TRANSPARENT CONSENSUS PROCESS	The consensus definition specifically addressesÂ how the views of multiple stakeholder groups will be taken into account	6
COSMI00049	Core outcome set user (Clinical Guideline Developer)	1	TRANSPARENT CONSENSUS PROCESS	Criteria for including/dropping/adding outcomesÂ are described a priori	6
COSMI00049	Core outcome set user (Clinical Guideline Developer)	1	TRANSPARENT CONSENSUS PROCESS	These criteria specifically address how the views of multiple stakeholder groups will be taken into account	6
COSMI00049	Core outcome set user (Clinical Guideline Developer)	1	TRANSPARENT CONSENSUS PROCESS	Each stakeholder group is approached in a way that should result in that stakeholder group being fairly represented	9
COSMI00050	Journal editor	1	SCOPE	Setting	8
COSMI00050	Journal editor	1	SCOPE	Condition	9
COSMI00050	Journal editor	1	SCOPE	Population	9
COSMI00050	Journal editor	1	SCOPE	Intervention	9
COSMI00050	Journal editor	1	RELEVANT STAKEHOLDER(S)	Those who will use the COS in research (e.g. clinical trialists)	9
COSMI00050	Journal editor	1	RELEVANT STAKEHOLDER(S)	Those who will use the research that should have used the COS (e.g. systematic reviewers; guideline developers; policy makers; regulatory agencies)	9
COSMI00050	Journal editor	1	RELEVANT STAKEHOLDER(S)	Healthcare professionals with experience of patients with the condition	7
COSMI00050	Journal editor	1	RELEVANT STAKEHOLDER(S)	Patients with the condition or their representatives (e.g. patients; public; participants who have experienced the condition; family members; carers)	7
COSMI00050	Journal editor	1	TRANSPARENT CONSENSUS PROCESS	A protocol is made publically available	9
COSMI00050	Journal editor	1	TRANSPARENT CONSENSUS PROCESS	Prospective registration of COS study in a public registry	9
COSMI00050	Journal editor	1	TRANSPARENT CONSENSUS PROCESS	Initial list of outcomes considered both healthcare professionalsâ€™ and patientsâ€™ views	7
COSMI00050	Journal editor	1	TRANSPARENT CONSENSUS PROCESS	A scoring process and consensus definition is described a priori	9
COSMI00050	Journal editor	1	TRANSPARENT CONSENSUS PROCESS	The consensus definition specifically addressesÂ how the views of multiple stakeholder groups will be taken into account	6
COSMI00050	Journal editor	1	TRANSPARENT CONSENSUS PROCESS	Criteria for including/dropping/adding outcomesÂ are described a priori	7
COSMI00050	Journal editor	1	TRANSPARENT CONSENSUS PROCESS	These criteria specifically address how the views of multiple stakeholder groups will be taken into account	6
COSMI00050	Journal editor	1	TRANSPARENT CONSENSUS PROCESS	Each stakeholder group is approached in a way that should result in that stakeholder group being fairly represented	5
COSMI00051	Core outcome set developer	1	SCOPE	Setting	7
COSMI00051	Core outcome set developer	1	SCOPE	Condition	9
COSMI00051	Core outcome set developer	1	SCOPE	Population	7
COSMI00051	Core outcome set developer	1	SCOPE	Intervention	7
COSMI00051	Core outcome set developer	1	RELEVANT STAKEHOLDER(S)	Those who will use the COS in research (e.g. clinical trialists)	6
COSMI00051	Core outcome set developer	1	RELEVANT STAKEHOLDER(S)	Those who will use the research that should have used the COS (e.g. systematic reviewers; guideline developers; policy makers; regulatory agencies)	3
COSMI00051	Core outcome set developer	1	RELEVANT STAKEHOLDER(S)	Healthcare professionals with experience of patients with the condition	7
COSMI00051	Core outcome set developer	1	RELEVANT STAKEHOLDER(S)	Patients with the condition or their representatives (e.g. patients; public; participants who have experienced the condition; family members; carers)	9
COSMI00051	Core outcome set developer	1	TRANSPARENT CONSENSUS PROCESS	A protocol is made publically available	7
COSMI00051	Core outcome set developer	1	TRANSPARENT CONSENSUS PROCESS	Prospective registration of COS study in a public registry	9
COSMI00051	Core outcome set developer	1	TRANSPARENT CONSENSUS PROCESS	Initial list of outcomes considered both healthcare professionalsâ€™ and patientsâ€™ views	6
COSMI00051	Core outcome set developer	1	TRANSPARENT CONSENSUS PROCESS	A scoring process and consensus definition is described a priori	7
COSMI00051	Core outcome set developer	1	TRANSPARENT CONSENSUS PROCESS	The consensus definition specifically addressesÂ how the views of multiple stakeholder groups will be taken into account	6
COSMI00051	Core outcome set developer	1	TRANSPARENT CONSENSUS PROCESS	Criteria for including/dropping/adding outcomesÂ are described a priori	6
COSMI00051	Core outcome set developer	1	TRANSPARENT CONSENSUS PROCESS	These criteria specifically address how the views of multiple stakeholder groups will be taken into account	6
COSMI00051	Core outcome set developer	1	TRANSPARENT CONSENSUS PROCESS	Each stakeholder group is approached in a way that should result in that stakeholder group being fairly represented	7
COSMI00052	Core outcome set developer	1	SCOPE	Setting	6
COSMI00052	Core outcome set developer	1	SCOPE	Condition	7
COSMI00052	Core outcome set developer	1	SCOPE	Population	7
COSMI00052	Core outcome set developer	1	SCOPE	Intervention	7
COSMI00052	Core outcome set developer	1	RELEVANT STAKEHOLDER(S)	Those who will use the COS in research (e.g. clinical trialists)	8
COSMI00052	Core outcome set developer	1	RELEVANT STAKEHOLDER(S)	Those who will use the research that should have used the COS (e.g. systematic reviewers; guideline developers; policy makers; regulatory agencies)	8
COSMI00052	Core outcome set developer	1	RELEVANT STAKEHOLDER(S)	Healthcare professionals with experience of patients with the condition	8
COSMI00052	Core outcome set developer	1	RELEVANT STAKEHOLDER(S)	Patients with the condition or their representatives (e.g. patients; public; participants who have experienced the condition; family members; carers)	8
COSMI00052	Core outcome set developer	1	TRANSPARENT CONSENSUS PROCESS	A protocol is made publically available	6
COSMI00052	Core outcome set developer	1	TRANSPARENT CONSENSUS PROCESS	Prospective registration of COS study in a public registry	6
COSMI00052	Core outcome set developer	1	TRANSPARENT CONSENSUS PROCESS	Initial list of outcomes considered both healthcare professionalsâ€™ and patientsâ€™ views	7
COSMI00052	Core outcome set developer	1	TRANSPARENT CONSENSUS PROCESS	A scoring process and consensus definition is described a priori	7
COSMI00052	Core outcome set developer	1	TRANSPARENT CONSENSUS PROCESS	The consensus definition specifically addressesÂ how the views of multiple stakeholder groups will be taken into account	8
COSMI00052	Core outcome set developer	1	TRANSPARENT CONSENSUS PROCESS	Criteria for including/dropping/adding outcomesÂ are described a priori	6
COSMI00052	Core outcome set developer	1	TRANSPARENT CONSENSUS PROCESS	These criteria specifically address how the views of multiple stakeholder groups will be taken into account	6
COSMI00052	Core outcome set developer	1	TRANSPARENT CONSENSUS PROCESS	Each stakeholder group is approached in a way that should result in that stakeholder group being fairly represented	6
COSMI00053	Journal editor	1	SCOPE	Setting	2
COSMI00053	Journal editor	1	SCOPE	Condition	9
COSMI00053	Journal editor	1	SCOPE	Population	6
COSMI00053	Journal editor	1	SCOPE	Intervention	3
COSMI00053	Journal editor	1	RELEVANT STAKEHOLDER(S)	Those who will use the COS in research (e.g. clinical trialists)	9
COSMI00053	Journal editor	1	RELEVANT STAKEHOLDER(S)	Those who will use the research that should have used the COS (e.g. systematic reviewers; guideline developers; policy makers; regulatory agencies)	7
COSMI00053	Journal editor	1	RELEVANT STAKEHOLDER(S)	Healthcare professionals with experience of patients with the condition	5
COSMI00053	Journal editor	1	RELEVANT STAKEHOLDER(S)	Patients with the condition or their representatives (e.g. patients; public; participants who have experienced the condition; family members; carers)	7
COSMI00053	Journal editor	1	TRANSPARENT CONSENSUS PROCESS	A protocol is made publically available	5
COSMI00053	Journal editor	1	TRANSPARENT CONSENSUS PROCESS	Prospective registration of COS study in a public registry	7
COSMI00053	Journal editor	1	TRANSPARENT CONSENSUS PROCESS	Initial list of outcomes considered both healthcare professionalsâ€™ and patientsâ€™ views	8
COSMI00053	Journal editor	1	TRANSPARENT CONSENSUS PROCESS	A scoring process and consensus definition is described a priori	5
COSMI00053	Journal editor	1	TRANSPARENT CONSENSUS PROCESS	The consensus definition specifically addressesÂ how the views of multiple stakeholder groups will be taken into account	8
COSMI00053	Journal editor	1	TRANSPARENT CONSENSUS PROCESS	Criteria for including/dropping/adding outcomesÂ are described a priori	5
COSMI00053	Journal editor	1	TRANSPARENT CONSENSUS PROCESS	These criteria specifically address how the views of multiple stakeholder groups will be taken into account	8
COSMI00053	Journal editor	1	TRANSPARENT CONSENSUS PROCESS	Each stakeholder group is approached in a way that should result in that stakeholder group being fairly represented	8
COSMI00054	Core outcome set user (Trialist)	1	SCOPE	Setting	7
COSMI00054	Core outcome set user (Trialist)	1	SCOPE	Condition	9
COSMI00054	Core outcome set user (Trialist)	1	SCOPE	Population	9
COSMI00054	Core outcome set user (Trialist)	1	SCOPE	Intervention	7
COSMI00054	Core outcome set user (Trialist)	1	RELEVANT STAKEHOLDER(S)	Those who will use the COS in research (e.g. clinical trialists)	9
COSMI00054	Core outcome set user (Trialist)	1	RELEVANT STAKEHOLDER(S)	Those who will use the research that should have used the COS (e.g. systematic reviewers; guideline developers; policy makers; regulatory agencies)	9
COSMI00054	Core outcome set user (Trialist)	1	RELEVANT STAKEHOLDER(S)	Healthcare professionals with experience of patients with the condition	9
COSMI00054	Core outcome set user (Trialist)	1	RELEVANT STAKEHOLDER(S)	Patients with the condition or their representatives (e.g. patients; public; participants who have experienced the condition; family members; carers)	9
COSMI00054	Core outcome set user (Trialist)	1	TRANSPARENT CONSENSUS PROCESS	A protocol is made publically available	7
COSMI00054	Core outcome set user (Trialist)	1	TRANSPARENT CONSENSUS PROCESS	Prospective registration of COS study in a public registry	5
COSMI00054	Core outcome set user (Trialist)	1	TRANSPARENT CONSENSUS PROCESS	Initial list of outcomes considered both healthcare professionalsâ€™ and patientsâ€™ views	9
COSMI00054	Core outcome set user (Trialist)	1	TRANSPARENT CONSENSUS PROCESS	A scoring process and consensus definition is described a priori	9
COSMI00054	Core outcome set user (Trialist)	1	TRANSPARENT CONSENSUS PROCESS	The consensus definition specifically addressesÂ how the views of multiple stakeholder groups will be taken into account	9
COSMI00054	Core outcome set user (Trialist)	1	TRANSPARENT CONSENSUS PROCESS	Criteria for including/dropping/adding outcomesÂ are described a priori	9
COSMI00054	Core outcome set user (Trialist)	1	TRANSPARENT CONSENSUS PROCESS	These criteria specifically address how the views of multiple stakeholder groups will be taken into account	9
COSMI00054	Core outcome set user (Trialist)	1	TRANSPARENT CONSENSUS PROCESS	Each stakeholder group is approached in a way that should result in that stakeholder group being fairly represented	9
COSMI00055	Core outcome set user (Systematic Reviewer)	1	SCOPE	Setting	7
COSMI00055	Core outcome set user (Systematic Reviewer)	1	SCOPE	Condition	8
COSMI00055	Core outcome set user (Systematic Reviewer)	1	SCOPE	Population	8
COSMI00055	Core outcome set user (Systematic Reviewer)	1	SCOPE	Intervention	6
COSMI00055	Core outcome set user (Systematic Reviewer)	1	RELEVANT STAKEHOLDER(S)	Those who will use the COS in research (e.g. clinical trialists)	8
COSMI00055	Core outcome set user (Systematic Reviewer)	1	RELEVANT STAKEHOLDER(S)	Those who will use the research that should have used the COS (e.g. systematic reviewers; guideline developers; policy makers; regulatory agencies)	8
COSMI00055	Core outcome set user (Systematic Reviewer)	1	RELEVANT STAKEHOLDER(S)	Healthcare professionals with experience of patients with the condition	5
COSMI00055	Core outcome set user (Systematic Reviewer)	1	RELEVANT STAKEHOLDER(S)	Patients with the condition or their representatives (e.g. patients; public; participants who have experienced the condition; family members; carers)	5
COSMI00055	Core outcome set user (Systematic Reviewer)	1	TRANSPARENT CONSENSUS PROCESS	A protocol is made publically available	7
COSMI00055	Core outcome set user (Systematic Reviewer)	1	TRANSPARENT CONSENSUS PROCESS	Prospective registration of COS study in a public registry	5
COSMI00055	Core outcome set user (Systematic Reviewer)	1	TRANSPARENT CONSENSUS PROCESS	Initial list of outcomes considered both healthcare professionalsâ€™ and patientsâ€™ views	7
COSMI00055	Core outcome set user (Systematic Reviewer)	1	TRANSPARENT CONSENSUS PROCESS	A scoring process and consensus definition is described a priori	6
COSMI00055	Core outcome set user (Systematic Reviewer)	1	TRANSPARENT CONSENSUS PROCESS	The consensus definition specifically addressesÂ how the views of multiple stakeholder groups will be taken into account	7
COSMI00055	Core outcome set user (Systematic Reviewer)	1	TRANSPARENT CONSENSUS PROCESS	Criteria for including/dropping/adding outcomesÂ are described a priori	7
COSMI00055	Core outcome set user (Systematic Reviewer)	1	TRANSPARENT CONSENSUS PROCESS	These criteria specifically address how the views of multiple stakeholder groups will be taken into account	7
COSMI00055	Core outcome set user (Systematic Reviewer)	1	TRANSPARENT CONSENSUS PROCESS	Each stakeholder group is approached in a way that should result in that stakeholder group being fairly represented	7
COSMI00056	Core outcome set user (Systematic Reviewer)	1	SCOPE	Setting	6
COSMI00056	Core outcome set user (Systematic Reviewer)	1	SCOPE	Condition	9
COSMI00056	Core outcome set user (Systematic Reviewer)	1	SCOPE	Population	10
COSMI00056	Core outcome set user (Systematic Reviewer)	1	SCOPE	Intervention	6
COSMI00056	Core outcome set user (Systematic Reviewer)	1	RELEVANT STAKEHOLDER(S)	Those who will use the COS in research (e.g. clinical trialists)	9
COSMI00056	Core outcome set user (Systematic Reviewer)	1	RELEVANT STAKEHOLDER(S)	Those who will use the research that should have used the COS (e.g. systematic reviewers; guideline developers; policy makers; regulatory agencies)	9
COSMI00056	Core outcome set user (Systematic Reviewer)	1	RELEVANT STAKEHOLDER(S)	Healthcare professionals with experience of patients with the condition	9
COSMI00056	Core outcome set user (Systematic Reviewer)	1	RELEVANT STAKEHOLDER(S)	Patients with the condition or their representatives (e.g. patients; public; participants who have experienced the condition; family members; carers)	5
COSMI00056	Core outcome set user (Systematic Reviewer)	1	TRANSPARENT CONSENSUS PROCESS	A protocol is made publically available	6
COSMI00056	Core outcome set user (Systematic Reviewer)	1	TRANSPARENT CONSENSUS PROCESS	Prospective registration of COS study in a public registry	2
COSMI00056	Core outcome set user (Systematic Reviewer)	1	TRANSPARENT CONSENSUS PROCESS	Initial list of outcomes considered both healthcare professionalsâ€™ and patientsâ€™ views	2
COSMI00056	Core outcome set user (Systematic Reviewer)	1	TRANSPARENT CONSENSUS PROCESS	A scoring process and consensus definition is described a priori	9
COSMI00056	Core outcome set user (Systematic Reviewer)	1	TRANSPARENT CONSENSUS PROCESS	The consensus definition specifically addressesÂ how the views of multiple stakeholder groups will be taken into account	9
COSMI00056	Core outcome set user (Systematic Reviewer)	1	TRANSPARENT CONSENSUS PROCESS	Criteria for including/dropping/adding outcomesÂ are described a priori	7
COSMI00056	Core outcome set user (Systematic Reviewer)	1	TRANSPARENT CONSENSUS PROCESS	These criteria specifically address how the views of multiple stakeholder groups will be taken into account	7
COSMI00056	Core outcome set user (Systematic Reviewer)	1	TRANSPARENT CONSENSUS PROCESS	Each stakeholder group is approached in a way that should result in that stakeholder group being fairly represented	10
COSMI00057	Journal editor	1	SCOPE	Setting	9
COSMI00057	Journal editor	1	SCOPE	Condition	9
COSMI00057	Journal editor	1	SCOPE	Population	9
COSMI00057	Journal editor	1	SCOPE	Intervention	4
COSMI00057	Journal editor	1	RELEVANT STAKEHOLDER(S)	Those who will use the COS in research (e.g. clinical trialists)	7
COSMI00057	Journal editor	1	RELEVANT STAKEHOLDER(S)	Those who will use the research that should have used the COS (e.g. systematic reviewers; guideline developers; policy makers; regulatory agencies)	6
COSMI00057	Journal editor	1	RELEVANT STAKEHOLDER(S)	Healthcare professionals with experience of patients with the condition	8
COSMI00057	Journal editor	1	RELEVANT STAKEHOLDER(S)	Patients with the condition or their representatives (e.g. patients; public; participants who have experienced the condition; family members; carers)	9
COSMI00057	Journal editor	1	TRANSPARENT CONSENSUS PROCESS	A protocol is made publically available	6
COSMI00057	Journal editor	1	TRANSPARENT CONSENSUS PROCESS	Prospective registration of COS study in a public registry	6
COSMI00057	Journal editor	1	TRANSPARENT CONSENSUS PROCESS	Initial list of outcomes considered both healthcare professionalsâ€™ and patientsâ€™ views	9
COSMI00057	Journal editor	1	TRANSPARENT CONSENSUS PROCESS	A scoring process and consensus definition is described a priori	8
COSMI00057	Journal editor	1	TRANSPARENT CONSENSUS PROCESS	The consensus definition specifically addressesÂ how the views of multiple stakeholder groups will be taken into account	7
COSMI00057	Journal editor	1	TRANSPARENT CONSENSUS PROCESS	Criteria for including/dropping/adding outcomesÂ are described a priori	8
COSMI00057	Journal editor	1	TRANSPARENT CONSENSUS PROCESS	These criteria specifically address how the views of multiple stakeholder groups will be taken into account	7
COSMI00057	Journal editor	1	TRANSPARENT CONSENSUS PROCESS	Each stakeholder group is approached in a way that should result in that stakeholder group being fairly represented	9
COSMI00058	Core outcome set user (Systematic Reviewer)	1	SCOPE	Setting	8
COSMI00058	Core outcome set user (Systematic Reviewer)	1	SCOPE	Condition	9
COSMI00058	Core outcome set user (Systematic Reviewer)	1	SCOPE	Population	9
COSMI00058	Core outcome set user (Systematic Reviewer)	1	SCOPE	Intervention	9
COSMI00058	Core outcome set user (Systematic Reviewer)	1	RELEVANT STAKEHOLDER(S)	Those who will use the COS in research (e.g. clinical trialists)	9
COSMI00058	Core outcome set user (Systematic Reviewer)	1	RELEVANT STAKEHOLDER(S)	Those who will use the research that should have used the COS (e.g. systematic reviewers; guideline developers; policy makers; regulatory agencies)	9
COSMI00058	Core outcome set user (Systematic Reviewer)	1	RELEVANT STAKEHOLDER(S)	Healthcare professionals with experience of patients with the condition	9
COSMI00058	Core outcome set user (Systematic Reviewer)	1	RELEVANT STAKEHOLDER(S)	Patients with the condition or their representatives (e.g. patients; public; participants who have experienced the condition; family members; carers)	9
COSMI00058	Core outcome set user (Systematic Reviewer)	1	TRANSPARENT CONSENSUS PROCESS	A protocol is made publically available	9
COSMI00058	Core outcome set user (Systematic Reviewer)	1	TRANSPARENT CONSENSUS PROCESS	Prospective registration of COS study in a public registry	8
COSMI00058	Core outcome set user (Systematic Reviewer)	1	TRANSPARENT CONSENSUS PROCESS	Initial list of outcomes considered both healthcare professionalsâ€™ and patientsâ€™ views	9
COSMI00058	Core outcome set user (Systematic Reviewer)	1	TRANSPARENT CONSENSUS PROCESS	A scoring process and consensus definition is described a priori	8
COSMI00058	Core outcome set user (Systematic Reviewer)	1	TRANSPARENT CONSENSUS PROCESS	The consensus definition specifically addressesÂ how the views of multiple stakeholder groups will be taken into account	8
COSMI00058	Core outcome set user (Systematic Reviewer)	1	TRANSPARENT CONSENSUS PROCESS	Criteria for including/dropping/adding outcomesÂ are described a priori	8
COSMI00058	Core outcome set user (Systematic Reviewer)	1	TRANSPARENT CONSENSUS PROCESS	These criteria specifically address how the views of multiple stakeholder groups will be taken into account	8
COSMI00058	Core outcome set user (Systematic Reviewer)	1	TRANSPARENT CONSENSUS PROCESS	Each stakeholder group is approached in a way that should result in that stakeholder group being fairly represented	9
COSMI00059	Journal editor	1	SCOPE	Setting	7
COSMI00059	Journal editor	1	SCOPE	Condition	7
COSMI00059	Journal editor	1	SCOPE	Population	7
COSMI00059	Journal editor	1	SCOPE	Intervention	5
COSMI00059	Journal editor	1	RELEVANT STAKEHOLDER(S)	Those who will use the COS in research (e.g. clinical trialists)	7
COSMI00059	Journal editor	1	RELEVANT STAKEHOLDER(S)	Those who will use the research that should have used the COS (e.g. systematic reviewers; guideline developers; policy makers; regulatory agencies)	5
COSMI00059	Journal editor	1	RELEVANT STAKEHOLDER(S)	Healthcare professionals with experience of patients with the condition	5
COSMI00059	Journal editor	1	RELEVANT STAKEHOLDER(S)	Patients with the condition or their representatives (e.g. patients; public; participants who have experienced the condition; family members; carers)	5
COSMI00059	Journal editor	1	TRANSPARENT CONSENSUS PROCESS	A protocol is made publically available	7
COSMI00059	Journal editor	1	TRANSPARENT CONSENSUS PROCESS	Prospective registration of COS study in a public registry	5
COSMI00059	Journal editor	1	TRANSPARENT CONSENSUS PROCESS	Initial list of outcomes considered both healthcare professionalsâ€™ and patientsâ€™ views	7
COSMI00059	Journal editor	1	TRANSPARENT CONSENSUS PROCESS	A scoring process and consensus definition is described a priori	7
COSMI00059	Journal editor	1	TRANSPARENT CONSENSUS PROCESS	The consensus definition specifically addressesÂ how the views of multiple stakeholder groups will be taken into account	7
COSMI00059	Journal editor	1	TRANSPARENT CONSENSUS PROCESS	Criteria for including/dropping/adding outcomesÂ are described a priori	7
COSMI00059	Journal editor	1	TRANSPARENT CONSENSUS PROCESS	These criteria specifically address how the views of multiple stakeholder groups will be taken into account	7
COSMI00059	Journal editor	1	TRANSPARENT CONSENSUS PROCESS	Each stakeholder group is approached in a way that should result in that stakeholder group being fairly represented	7
COSMI00060	Core outcome set user (Systematic Reviewer)	1	SCOPE	Setting	3
COSMI00060	Core outcome set user (Systematic Reviewer)	1	SCOPE	Condition	9
COSMI00060	Core outcome set user (Systematic Reviewer)	1	SCOPE	Population	4
COSMI00060	Core outcome set user (Systematic Reviewer)	1	SCOPE	Intervention	6
COSMI00060	Core outcome set user (Systematic Reviewer)	1	RELEVANT STAKEHOLDER(S)	Those who will use the COS in research (e.g. clinical trialists)	7
COSMI00060	Core outcome set user (Systematic Reviewer)	1	RELEVANT STAKEHOLDER(S)	Those who will use the research that should have used the COS (e.g. systematic reviewers; guideline developers; policy makers; regulatory agencies)	7
COSMI00060	Core outcome set user (Systematic Reviewer)	1	RELEVANT STAKEHOLDER(S)	Healthcare professionals with experience of patients with the condition	9
COSMI00060	Core outcome set user (Systematic Reviewer)	1	RELEVANT STAKEHOLDER(S)	Patients with the condition or their representatives (e.g. patients; public; participants who have experienced the condition; family members; carers)	6
COSMI00060	Core outcome set user (Systematic Reviewer)	1	TRANSPARENT CONSENSUS PROCESS	A protocol is made publically available	5
COSMI00060	Core outcome set user (Systematic Reviewer)	1	TRANSPARENT CONSENSUS PROCESS	Prospective registration of COS study in a public registry	5
COSMI00060	Core outcome set user (Systematic Reviewer)	1	TRANSPARENT CONSENSUS PROCESS	Initial list of outcomes considered both healthcare professionalsâ€™ and patientsâ€™ views	9
COSMI00060	Core outcome set user (Systematic Reviewer)	1	TRANSPARENT CONSENSUS PROCESS	A scoring process and consensus definition is described a priori	8
COSMI00060	Core outcome set user (Systematic Reviewer)	1	TRANSPARENT CONSENSUS PROCESS	The consensus definition specifically addressesÂ how the views of multiple stakeholder groups will be taken into account	8
COSMI00060	Core outcome set user (Systematic Reviewer)	1	TRANSPARENT CONSENSUS PROCESS	Criteria for including/dropping/adding outcomesÂ are described a priori	8
COSMI00060	Core outcome set user (Systematic Reviewer)	1	TRANSPARENT CONSENSUS PROCESS	These criteria specifically address how the views of multiple stakeholder groups will be taken into account	7
COSMI00060	Core outcome set user (Systematic Reviewer)	1	TRANSPARENT CONSENSUS PROCESS	Each stakeholder group is approached in a way that should result in that stakeholder group being fairly represented	6
COSMI00061	Core outcome set user (Clinical Guideline Developer)	1	SCOPE	Setting	7
COSMI00061	Core outcome set user (Clinical Guideline Developer)	1	SCOPE	Condition	9
COSMI00061	Core outcome set user (Clinical Guideline Developer)	1	SCOPE	Population	9
COSMI00061	Core outcome set user (Clinical Guideline Developer)	1	SCOPE	Intervention	7
COSMI00061	Core outcome set user (Clinical Guideline Developer)	1	RELEVANT STAKEHOLDER(S)	Those who will use the COS in research (e.g. clinical trialists)	7
COSMI00061	Core outcome set user (Clinical Guideline Developer)	1	RELEVANT STAKEHOLDER(S)	Those who will use the research that should have used the COS (e.g. systematic reviewers; guideline developers; policy makers; regulatory agencies)	7
COSMI00061	Core outcome set user (Clinical Guideline Developer)	1	RELEVANT STAKEHOLDER(S)	Healthcare professionals with experience of patients with the condition	8
COSMI00061	Core outcome set user (Clinical Guideline Developer)	1	RELEVANT STAKEHOLDER(S)	Patients with the condition or their representatives (e.g. patients; public; participants who have experienced the condition; family members; carers)	8
COSMI00061	Core outcome set user (Clinical Guideline Developer)	1	TRANSPARENT CONSENSUS PROCESS	A protocol is made publically available	7
COSMI00061	Core outcome set user (Clinical Guideline Developer)	1	TRANSPARENT CONSENSUS PROCESS	Prospective registration of COS study in a public registry	7
COSMI00061	Core outcome set user (Clinical Guideline Developer)	1	TRANSPARENT CONSENSUS PROCESS	Initial list of outcomes considered both healthcare professionalsâ€™ and patientsâ€™ views	8
COSMI00061	Core outcome set user (Clinical Guideline Developer)	1	TRANSPARENT CONSENSUS PROCESS	A scoring process and consensus definition is described a priori	9
COSMI00061	Core outcome set user (Clinical Guideline Developer)	1	TRANSPARENT CONSENSUS PROCESS	The consensus definition specifically addressesÂ how the views of multiple stakeholder groups will be taken into account	8
COSMI00061	Core outcome set user (Clinical Guideline Developer)	1	TRANSPARENT CONSENSUS PROCESS	Criteria for including/dropping/adding outcomesÂ are described a priori	8
COSMI00061	Core outcome set user (Clinical Guideline Developer)	1	TRANSPARENT CONSENSUS PROCESS	These criteria specifically address how the views of multiple stakeholder groups will be taken into account	7
COSMI00061	Core outcome set user (Clinical Guideline Developer)	1	TRANSPARENT CONSENSUS PROCESS	Each stakeholder group is approached in a way that should result in that stakeholder group being fairly represented	7
COSMI00062	Journal editor	1	SCOPE	Setting	7
COSMI00062	Journal editor	1	SCOPE	Condition	9
COSMI00062	Journal editor	1	SCOPE	Population	8
COSMI00062	Journal editor	1	SCOPE	Intervention	8
COSMI00062	Journal editor	1	RELEVANT STAKEHOLDER(S)	Those who will use the COS in research (e.g. clinical trialists)	9
COSMI00062	Journal editor	1	RELEVANT STAKEHOLDER(S)	Those who will use the research that should have used the COS (e.g. systematic reviewers; guideline developers; policy makers; regulatory agencies)	8
COSMI00062	Journal editor	1	RELEVANT STAKEHOLDER(S)	Healthcare professionals with experience of patients with the condition	9
COSMI00062	Journal editor	1	RELEVANT STAKEHOLDER(S)	Patients with the condition or their representatives (e.g. patients; public; participants who have experienced the condition; family members; carers)	9
COSMI00062	Journal editor	1	TRANSPARENT CONSENSUS PROCESS	A protocol is made publically available	9
COSMI00062	Journal editor	1	TRANSPARENT CONSENSUS PROCESS	Prospective registration of COS study in a public registry	7
COSMI00062	Journal editor	1	TRANSPARENT CONSENSUS PROCESS	Initial list of outcomes considered both healthcare professionalsâ€™ and patientsâ€™ views	9
COSMI00062	Journal editor	1	TRANSPARENT CONSENSUS PROCESS	A scoring process and consensus definition is described a priori	8
COSMI00062	Journal editor	1	TRANSPARENT CONSENSUS PROCESS	The consensus definition specifically addressesÂ how the views of multiple stakeholder groups will be taken into account	7
COSMI00062	Journal editor	1	TRANSPARENT CONSENSUS PROCESS	Criteria for including/dropping/adding outcomesÂ are described a priori	8
COSMI00062	Journal editor	1	TRANSPARENT CONSENSUS PROCESS	These criteria specifically address how the views of multiple stakeholder groups will be taken into account	7
COSMI00062	Journal editor	1	TRANSPARENT CONSENSUS PROCESS	Each stakeholder group is approached in a way that should result in that stakeholder group being fairly represented	7
COSMI00063	Core outcome set developer	1	SCOPE	Setting	7
COSMI00063	Core outcome set developer	1	SCOPE	Condition	7
COSMI00063	Core outcome set developer	1	SCOPE	Population	8
COSMI00063	Core outcome set developer	1	SCOPE	Intervention	8
COSMI00063	Core outcome set developer	1	RELEVANT STAKEHOLDER(S)	Those who will use the COS in research (e.g. clinical trialists)	5
COSMI00063	Core outcome set developer	1	RELEVANT STAKEHOLDER(S)	Those who will use the research that should have used the COS (e.g. systematic reviewers; guideline developers; policy makers; regulatory agencies)	6
COSMI00063	Core outcome set developer	1	RELEVANT STAKEHOLDER(S)	Healthcare professionals with experience of patients with the condition	7
COSMI00063	Core outcome set developer	1	RELEVANT STAKEHOLDER(S)	Patients with the condition or their representatives (e.g. patients; public; participants who have experienced the condition; family members; carers)	7
COSMI00063	Core outcome set developer	1	TRANSPARENT CONSENSUS PROCESS	A protocol is made publically available	5
COSMI00063	Core outcome set developer	1	TRANSPARENT CONSENSUS PROCESS	Prospective registration of COS study in a public registry	7
COSMI00063	Core outcome set developer	1	TRANSPARENT CONSENSUS PROCESS	Initial list of outcomes considered both healthcare professionalsâ€™ and patientsâ€™ views	6
COSMI00063	Core outcome set developer	1	TRANSPARENT CONSENSUS PROCESS	A scoring process and consensus definition is described a priori	5
COSMI00063	Core outcome set developer	1	TRANSPARENT CONSENSUS PROCESS	The consensus definition specifically addressesÂ how the views of multiple stakeholder groups will be taken into account	5
COSMI00063	Core outcome set developer	1	TRANSPARENT CONSENSUS PROCESS	Criteria for including/dropping/adding outcomesÂ are described a priori	7
COSMI00063	Core outcome set developer	1	TRANSPARENT CONSENSUS PROCESS	These criteria specifically address how the views of multiple stakeholder groups will be taken into account	6
COSMI00063	Core outcome set developer	1	TRANSPARENT CONSENSUS PROCESS	Each stakeholder group is approached in a way that should result in that stakeholder group being fairly represented	6
COSMI00064	Patient representative	1	SCOPE	Setting	4
COSMI00064	Patient representative	1	SCOPE	Condition	9
COSMI00064	Patient representative	1	SCOPE	Population	9
COSMI00064	Patient representative	1	SCOPE	Intervention	9
COSMI00064	Patient representative	1	RELEVANT STAKEHOLDER(S)	Those who will use the COS in research (e.g. clinical trialists)	7
COSMI00064	Patient representative	1	RELEVANT STAKEHOLDER(S)	Those who will use the research that should have used the COS (e.g. systematic reviewers; guideline developers; policy makers; regulatory agencies)	7
COSMI00064	Patient representative	1	RELEVANT STAKEHOLDER(S)	Healthcare professionals with experience of patients with the condition	9
COSMI00064	Patient representative	1	RELEVANT STAKEHOLDER(S)	Patients with the condition or their representatives (e.g. patients; public; participants who have experienced the condition; family members; carers)	9
COSMI00064	Patient representative	1	TRANSPARENT CONSENSUS PROCESS	A protocol is made publically available	6
COSMI00064	Patient representative	1	TRANSPARENT CONSENSUS PROCESS	Prospective registration of COS study in a public registry	6
COSMI00064	Patient representative	1	TRANSPARENT CONSENSUS PROCESS	Initial list of outcomes considered both healthcare professionalsâ€™ and patientsâ€™ views	9
COSMI00064	Patient representative	1	TRANSPARENT CONSENSUS PROCESS	A scoring process and consensus definition is described a priori	7
COSMI00064	Patient representative	1	TRANSPARENT CONSENSUS PROCESS	The consensus definition specifically addressesÂ how the views of multiple stakeholder groups will be taken into account	7
COSMI00064	Patient representative	1	TRANSPARENT CONSENSUS PROCESS	Criteria for including/dropping/adding outcomesÂ are described a priori	7
COSMI00064	Patient representative	1	TRANSPARENT CONSENSUS PROCESS	These criteria specifically address how the views of multiple stakeholder groups will be taken into account	6
COSMI00064	Patient representative	1	TRANSPARENT CONSENSUS PROCESS	Each stakeholder group is approached in a way that should result in that stakeholder group being fairly represented	7
COSMI00065	Core outcome set developer	1	SCOPE	Setting	6
COSMI00065	Core outcome set developer	1	SCOPE	Condition	7
COSMI00065	Core outcome set developer	1	SCOPE	Population	7
COSMI00065	Core outcome set developer	1	SCOPE	Intervention	6
COSMI00065	Core outcome set developer	1	RELEVANT STAKEHOLDER(S)	Those who will use the COS in research (e.g. clinical trialists)	6
COSMI00065	Core outcome set developer	1	RELEVANT STAKEHOLDER(S)	Those who will use the research that should have used the COS (e.g. systematic reviewers; guideline developers; policy makers; regulatory agencies)	6
COSMI00065	Core outcome set developer	1	RELEVANT STAKEHOLDER(S)	Healthcare professionals with experience of patients with the condition	8
COSMI00065	Core outcome set developer	1	RELEVANT STAKEHOLDER(S)	Patients with the condition or their representatives (e.g. patients; public; participants who have experienced the condition; family members; carers)	9
COSMI00065	Core outcome set developer	1	TRANSPARENT CONSENSUS PROCESS	A protocol is made publically available	6
COSMI00065	Core outcome set developer	1	TRANSPARENT CONSENSUS PROCESS	Prospective registration of COS study in a public registry	6
COSMI00065	Core outcome set developer	1	TRANSPARENT CONSENSUS PROCESS	Initial list of outcomes considered both healthcare professionalsâ€™ and patientsâ€™ views	8
COSMI00065	Core outcome set developer	1	TRANSPARENT CONSENSUS PROCESS	A scoring process and consensus definition is described a priori	6
COSMI00065	Core outcome set developer	1	TRANSPARENT CONSENSUS PROCESS	The consensus definition specifically addressesÂ how the views of multiple stakeholder groups will be taken into account	6
COSMI00065	Core outcome set developer	1	TRANSPARENT CONSENSUS PROCESS	Criteria for including/dropping/adding outcomesÂ are described a priori	6
COSMI00065	Core outcome set developer	1	TRANSPARENT CONSENSUS PROCESS	These criteria specifically address how the views of multiple stakeholder groups will be taken into account	5
COSMI00065	Core outcome set developer	1	TRANSPARENT CONSENSUS PROCESS	Each stakeholder group is approached in a way that should result in that stakeholder group being fairly represented	6
COSMI00066	Patient representative	1	SCOPE	Setting	8
COSMI00066	Patient representative	1	SCOPE	Condition	9
COSMI00066	Patient representative	1	SCOPE	Population	7
COSMI00066	Patient representative	1	SCOPE	Intervention	7
COSMI00066	Patient representative	1	RELEVANT STAKEHOLDER(S)	Those who will use the COS in research (e.g. clinical trialists)	9
COSMI00066	Patient representative	1	RELEVANT STAKEHOLDER(S)	Those who will use the research that should have used the COS (e.g. systematic reviewers; guideline developers; policy makers; regulatory agencies)	4
COSMI00066	Patient representative	1	RELEVANT STAKEHOLDER(S)	Healthcare professionals with experience of patients with the condition	7
COSMI00066	Patient representative	1	RELEVANT STAKEHOLDER(S)	Patients with the condition or their representatives (e.g. patients; public; participants who have experienced the condition; family members; carers)	9
COSMI00066	Patient representative	1	TRANSPARENT CONSENSUS PROCESS	A protocol is made publically available	4
COSMI00066	Patient representative	1	TRANSPARENT CONSENSUS PROCESS	Prospective registration of COS study in a public registry	4
COSMI00066	Patient representative	1	TRANSPARENT CONSENSUS PROCESS	Initial list of outcomes considered both healthcare professionalsâ€™ and patientsâ€™ views	7
COSMI00066	Patient representative	1	TRANSPARENT CONSENSUS PROCESS	A scoring process and consensus definition is described a priori	9
COSMI00066	Patient representative	1	TRANSPARENT CONSENSUS PROCESS	The consensus definition specifically addressesÂ how the views of multiple stakeholder groups will be taken into account	7
COSMI00066	Patient representative	1	TRANSPARENT CONSENSUS PROCESS	Criteria for including/dropping/adding outcomesÂ are described a priori	7
COSMI00066	Patient representative	1	TRANSPARENT CONSENSUS PROCESS	These criteria specifically address how the views of multiple stakeholder groups will be taken into account	7
COSMI00066	Patient representative	1	TRANSPARENT CONSENSUS PROCESS	Each stakeholder group is approached in a way that should result in that stakeholder group being fairly represented	7
COSMI00067	Core outcome set developer	1	SCOPE	Setting	9
COSMI00067	Core outcome set developer	1	SCOPE	Condition	9
COSMI00067	Core outcome set developer	1	SCOPE	Population	6
COSMI00067	Core outcome set developer	1	SCOPE	Intervention	6
COSMI00067	Core outcome set developer	1	RELEVANT STAKEHOLDER(S)	Those who will use the COS in research (e.g. clinical trialists)	9
COSMI00067	Core outcome set developer	1	RELEVANT STAKEHOLDER(S)	Those who will use the research that should have used the COS (e.g. systematic reviewers; guideline developers; policy makers; regulatory agencies)	5
COSMI00067	Core outcome set developer	1	RELEVANT STAKEHOLDER(S)	Healthcare professionals with experience of patients with the condition	9
COSMI00067	Core outcome set developer	1	RELEVANT STAKEHOLDER(S)	Patients with the condition or their representatives (e.g. patients; public; participants who have experienced the condition; family members; carers)	6
COSMI00067	Core outcome set developer	1	TRANSPARENT CONSENSUS PROCESS	A protocol is made publically available	8
COSMI00067	Core outcome set developer	1	TRANSPARENT CONSENSUS PROCESS	Prospective registration of COS study in a public registry	8
COSMI00067	Core outcome set developer	1	TRANSPARENT CONSENSUS PROCESS	Initial list of outcomes considered both healthcare professionalsâ€™ and patientsâ€™ views	8
COSMI00067	Core outcome set developer	1	TRANSPARENT CONSENSUS PROCESS	A scoring process and consensus definition is described a priori	5
COSMI00067	Core outcome set developer	1	TRANSPARENT CONSENSUS PROCESS	The consensus definition specifically addressesÂ how the views of multiple stakeholder groups will be taken into account	5
COSMI00067	Core outcome set developer	1	TRANSPARENT CONSENSUS PROCESS	Criteria for including/dropping/adding outcomesÂ are described a priori	5
COSMI00067	Core outcome set developer	1	TRANSPARENT CONSENSUS PROCESS	These criteria specifically address how the views of multiple stakeholder groups will be taken into account	5
COSMI00067	Core outcome set developer	1	TRANSPARENT CONSENSUS PROCESS	Each stakeholder group is approached in a way that should result in that stakeholder group being fairly represented	9
COSMI00068	Core outcome set user (Trialist)	1	SCOPE	Setting	9
COSMI00068	Core outcome set user (Trialist)	1	SCOPE	Condition	9
COSMI00068	Core outcome set user (Trialist)	1	SCOPE	Population	9
COSMI00068	Core outcome set user (Trialist)	1	SCOPE	Intervention	5
COSMI00068	Core outcome set user (Trialist)	1	RELEVANT STAKEHOLDER(S)	Those who will use the COS in research (e.g. clinical trialists)	9
COSMI00068	Core outcome set user (Trialist)	1	RELEVANT STAKEHOLDER(S)	Those who will use the research that should have used the COS (e.g. systematic reviewers; guideline developers; policy makers; regulatory agencies)	5
COSMI00068	Core outcome set user (Trialist)	1	RELEVANT STAKEHOLDER(S)	Healthcare professionals with experience of patients with the condition	9
COSMI00068	Core outcome set user (Trialist)	1	RELEVANT STAKEHOLDER(S)	Patients with the condition or their representatives (e.g. patients; public; participants who have experienced the condition; family members; carers)	7
COSMI00068	Core outcome set user (Trialist)	1	TRANSPARENT CONSENSUS PROCESS	A protocol is made publically available	9
COSMI00068	Core outcome set user (Trialist)	1	TRANSPARENT CONSENSUS PROCESS	Prospective registration of COS study in a public registry	9
COSMI00068	Core outcome set user (Trialist)	1	TRANSPARENT CONSENSUS PROCESS	Initial list of outcomes considered both healthcare professionalsâ€™ and patientsâ€™ views	10
COSMI00068	Core outcome set user (Trialist)	1	TRANSPARENT CONSENSUS PROCESS	A scoring process and consensus definition is described a priori	10
COSMI00068	Core outcome set user (Trialist)	1	TRANSPARENT CONSENSUS PROCESS	The consensus definition specifically addressesÂ how the views of multiple stakeholder groups will be taken into account	10
COSMI00068	Core outcome set user (Trialist)	1	TRANSPARENT CONSENSUS PROCESS	Criteria for including/dropping/adding outcomesÂ are described a priori	9
COSMI00068	Core outcome set user (Trialist)	1	TRANSPARENT CONSENSUS PROCESS	These criteria specifically address how the views of multiple stakeholder groups will be taken into account	10
COSMI00068	Core outcome set user (Trialist)	1	TRANSPARENT CONSENSUS PROCESS	Each stakeholder group is approached in a way that should result in that stakeholder group being fairly represented	10
COSMI00069	Core outcome set developer	1	SCOPE	Setting	9
COSMI00069	Core outcome set developer	1	SCOPE	Condition	9
COSMI00069	Core outcome set developer	1	SCOPE	Population	9
COSMI00069	Core outcome set developer	1	SCOPE	Intervention	9
COSMI00069	Core outcome set developer	1	RELEVANT STAKEHOLDER(S)	Those who will use the COS in research (e.g. clinical trialists)	9
COSMI00069	Core outcome set developer	1	RELEVANT STAKEHOLDER(S)	Those who will use the research that should have used the COS (e.g. systematic reviewers; guideline developers; policy makers; regulatory agencies)	6
COSMI00069	Core outcome set developer	1	RELEVANT STAKEHOLDER(S)	Healthcare professionals with experience of patients with the condition	9
COSMI00069	Core outcome set developer	1	RELEVANT STAKEHOLDER(S)	Patients with the condition or their representatives (e.g. patients; public; participants who have experienced the condition; family members; carers)	9
COSMI00069	Core outcome set developer	1	TRANSPARENT CONSENSUS PROCESS	A protocol is made publically available	9
COSMI00069	Core outcome set developer	1	TRANSPARENT CONSENSUS PROCESS	Prospective registration of COS study in a public registry	9
COSMI00069	Core outcome set developer	1	TRANSPARENT CONSENSUS PROCESS	Initial list of outcomes considered both healthcare professionalsâ€™ and patientsâ€™ views	9
COSMI00069	Core outcome set developer	1	TRANSPARENT CONSENSUS PROCESS	A scoring process and consensus definition is described a priori	7
COSMI00069	Core outcome set developer	1	TRANSPARENT CONSENSUS PROCESS	The consensus definition specifically addressesÂ how the views of multiple stakeholder groups will be taken into account	7
COSMI00069	Core outcome set developer	1	TRANSPARENT CONSENSUS PROCESS	Criteria for including/dropping/adding outcomesÂ are described a priori	7
COSMI00069	Core outcome set developer	1	TRANSPARENT CONSENSUS PROCESS	These criteria specifically address how the views of multiple stakeholder groups will be taken into account	7
COSMI00069	Core outcome set developer	1	TRANSPARENT CONSENSUS PROCESS	Each stakeholder group is approached in a way that should result in that stakeholder group being fairly represented	9
COSMI00070	Journal editor	1	SCOPE	Setting	9
COSMI00070	Journal editor	1	SCOPE	Condition	9
COSMI00070	Journal editor	1	SCOPE	Population	9
COSMI00070	Journal editor	1	SCOPE	Intervention	9
COSMI00070	Journal editor	1	RELEVANT STAKEHOLDER(S)	Those who will use the COS in research (e.g. clinical trialists)	8
COSMI00070	Journal editor	1	RELEVANT STAKEHOLDER(S)	Those who will use the research that should have used the COS (e.g. systematic reviewers; guideline developers; policy makers; regulatory agencies)	8
COSMI00070	Journal editor	1	RELEVANT STAKEHOLDER(S)	Healthcare professionals with experience of patients with the condition	7
COSMI00070	Journal editor	1	RELEVANT STAKEHOLDER(S)	Patients with the condition or their representatives (e.g. patients; public; participants who have experienced the condition; family members; carers)	5
COSMI00070	Journal editor	1	TRANSPARENT CONSENSUS PROCESS	A protocol is made publically available	7
COSMI00070	Journal editor	1	TRANSPARENT CONSENSUS PROCESS	Prospective registration of COS study in a public registry	7
COSMI00070	Journal editor	1	TRANSPARENT CONSENSUS PROCESS	Initial list of outcomes considered both healthcare professionalsâ€™ and patientsâ€™ views	7
COSMI00070	Journal editor	1	TRANSPARENT CONSENSUS PROCESS	A scoring process and consensus definition is described a priori	8
COSMI00070	Journal editor	1	TRANSPARENT CONSENSUS PROCESS	The consensus definition specifically addressesÂ how the views of multiple stakeholder groups will be taken into account	8
COSMI00070	Journal editor	1	TRANSPARENT CONSENSUS PROCESS	Criteria for including/dropping/adding outcomesÂ are described a priori	8
COSMI00070	Journal editor	1	TRANSPARENT CONSENSUS PROCESS	These criteria specifically address how the views of multiple stakeholder groups will be taken into account	8
COSMI00070	Journal editor	1	TRANSPARENT CONSENSUS PROCESS	Each stakeholder group is approached in a way that should result in that stakeholder group being fairly represented	7
COSMI00071	Core outcome set user (Trialist)	1	SCOPE	Setting	9
COSMI00071	Core outcome set user (Trialist)	1	SCOPE	Condition	9
COSMI00071	Core outcome set user (Trialist)	1	SCOPE	Population	9
COSMI00071	Core outcome set user (Trialist)	1	SCOPE	Intervention	9
COSMI00071	Core outcome set user (Trialist)	1	RELEVANT STAKEHOLDER(S)	Those who will use the COS in research (e.g. clinical trialists)	8
COSMI00071	Core outcome set user (Trialist)	1	RELEVANT STAKEHOLDER(S)	Those who will use the research that should have used the COS (e.g. systematic reviewers; guideline developers; policy makers; regulatory agencies)	8
COSMI00071	Core outcome set user (Trialist)	1	RELEVANT STAKEHOLDER(S)	Healthcare professionals with experience of patients with the condition	9
COSMI00071	Core outcome set user (Trialist)	1	RELEVANT STAKEHOLDER(S)	Patients with the condition or their representatives (e.g. patients; public; participants who have experienced the condition; family members; carers)	9
COSMI00071	Core outcome set user (Trialist)	1	TRANSPARENT CONSENSUS PROCESS	A protocol is made publically available	6
COSMI00071	Core outcome set user (Trialist)	1	TRANSPARENT CONSENSUS PROCESS	Prospective registration of COS study in a public registry	5
COSMI00071	Core outcome set user (Trialist)	1	TRANSPARENT CONSENSUS PROCESS	Initial list of outcomes considered both healthcare professionalsâ€™ and patientsâ€™ views	7
COSMI00071	Core outcome set user (Trialist)	1	TRANSPARENT CONSENSUS PROCESS	A scoring process and consensus definition is described a priori	9
COSMI00071	Core outcome set user (Trialist)	1	TRANSPARENT CONSENSUS PROCESS	The consensus definition specifically addressesÂ how the views of multiple stakeholder groups will be taken into account	7
COSMI00071	Core outcome set user (Trialist)	1	TRANSPARENT CONSENSUS PROCESS	Criteria for including/dropping/adding outcomesÂ are described a priori	8
COSMI00071	Core outcome set user (Trialist)	1	TRANSPARENT CONSENSUS PROCESS	These criteria specifically address how the views of multiple stakeholder groups will be taken into account	6
COSMI00071	Core outcome set user (Trialist)	1	TRANSPARENT CONSENSUS PROCESS	Each stakeholder group is approached in a way that should result in that stakeholder group being fairly represented	6
COSMI00072	Core outcome set developer	1	SCOPE	Setting	6
COSMI00072	Core outcome set developer	1	SCOPE	Condition	9
COSMI00072	Core outcome set developer	1	SCOPE	Population	7
COSMI00072	Core outcome set developer	1	SCOPE	Intervention	6
COSMI00072	Core outcome set developer	1	RELEVANT STAKEHOLDER(S)	Those who will use the COS in research (e.g. clinical trialists)	9
COSMI00072	Core outcome set developer	1	RELEVANT STAKEHOLDER(S)	Those who will use the research that should have used the COS (e.g. systematic reviewers; guideline developers; policy makers; regulatory agencies)	9
COSMI00072	Core outcome set developer	1	RELEVANT STAKEHOLDER(S)	Healthcare professionals with experience of patients with the condition	9
COSMI00072	Core outcome set developer	1	RELEVANT STAKEHOLDER(S)	Patients with the condition or their representatives (e.g. patients; public; participants who have experienced the condition; family members; carers)	7
COSMI00072	Core outcome set developer	1	TRANSPARENT CONSENSUS PROCESS	A protocol is made publically available	6
COSMI00072	Core outcome set developer	1	TRANSPARENT CONSENSUS PROCESS	Prospective registration of COS study in a public registry	6
COSMI00072	Core outcome set developer	1	TRANSPARENT CONSENSUS PROCESS	Initial list of outcomes considered both healthcare professionalsâ€™ and patientsâ€™ views	6
COSMI00072	Core outcome set developer	1	TRANSPARENT CONSENSUS PROCESS	A scoring process and consensus definition is described a priori	8
COSMI00072	Core outcome set developer	1	TRANSPARENT CONSENSUS PROCESS	The consensus definition specifically addressesÂ how the views of multiple stakeholder groups will be taken into account	8
COSMI00072	Core outcome set developer	1	TRANSPARENT CONSENSUS PROCESS	Criteria for including/dropping/adding outcomesÂ are described a priori	8
COSMI00072	Core outcome set developer	1	TRANSPARENT CONSENSUS PROCESS	These criteria specifically address how the views of multiple stakeholder groups will be taken into account	8
COSMI00072	Core outcome set developer	1	TRANSPARENT CONSENSUS PROCESS	Each stakeholder group is approached in a way that should result in that stakeholder group being fairly represented	7
COSMI00073	Core outcome set user (Clinical Guideline Developer)	1	SCOPE	Setting	6
COSMI00073	Core outcome set user (Clinical Guideline Developer)	1	SCOPE	Condition	9
COSMI00073	Core outcome set user (Clinical Guideline Developer)	1	SCOPE	Population	9
COSMI00073	Core outcome set user (Clinical Guideline Developer)	1	SCOPE	Intervention	8
COSMI00073	Core outcome set user (Clinical Guideline Developer)	1	RELEVANT STAKEHOLDER(S)	Those who will use the COS in research (e.g. clinical trialists)	9
COSMI00073	Core outcome set user (Clinical Guideline Developer)	1	RELEVANT STAKEHOLDER(S)	Those who will use the research that should have used the COS (e.g. systematic reviewers; guideline developers; policy makers; regulatory agencies)	8
COSMI00073	Core outcome set user (Clinical Guideline Developer)	1	RELEVANT STAKEHOLDER(S)	Healthcare professionals with experience of patients with the condition	9
COSMI00073	Core outcome set user (Clinical Guideline Developer)	1	RELEVANT STAKEHOLDER(S)	Patients with the condition or their representatives (e.g. patients; public; participants who have experienced the condition; family members; carers)	8
COSMI00073	Core outcome set user (Clinical Guideline Developer)	1	TRANSPARENT CONSENSUS PROCESS	A protocol is made publically available	3
COSMI00073	Core outcome set user (Clinical Guideline Developer)	1	TRANSPARENT CONSENSUS PROCESS	Prospective registration of COS study in a public registry	5
COSMI00073	Core outcome set user (Clinical Guideline Developer)	1	TRANSPARENT CONSENSUS PROCESS	Initial list of outcomes considered both healthcare professionalsâ€™ and patientsâ€™ views	7
COSMI00073	Core outcome set user (Clinical Guideline Developer)	1	TRANSPARENT CONSENSUS PROCESS	A scoring process and consensus definition is described a priori	7
COSMI00073	Core outcome set user (Clinical Guideline Developer)	1	TRANSPARENT CONSENSUS PROCESS	The consensus definition specifically addressesÂ how the views of multiple stakeholder groups will be taken into account	6
COSMI00073	Core outcome set user (Clinical Guideline Developer)	1	TRANSPARENT CONSENSUS PROCESS	Criteria for including/dropping/adding outcomesÂ are described a priori	6
COSMI00073	Core outcome set user (Clinical Guideline Developer)	1	TRANSPARENT CONSENSUS PROCESS	These criteria specifically address how the views of multiple stakeholder groups will be taken into account	6
COSMI00073	Core outcome set user (Clinical Guideline Developer)	1	TRANSPARENT CONSENSUS PROCESS	Each stakeholder group is approached in a way that should result in that stakeholder group being fairly represented	8
COSMI00074	Core outcome set user (Systematic Reviewer)	1	SCOPE	Setting	9
COSMI00074	Core outcome set user (Systematic Reviewer)	1	SCOPE	Condition	8
COSMI00074	Core outcome set user (Systematic Reviewer)	1	SCOPE	Population	8
COSMI00074	Core outcome set user (Systematic Reviewer)	1	SCOPE	Intervention	6
COSMI00074	Core outcome set user (Systematic Reviewer)	1	RELEVANT STAKEHOLDER(S)	Those who will use the COS in research (e.g. clinical trialists)	8
COSMI00074	Core outcome set user (Systematic Reviewer)	1	RELEVANT STAKEHOLDER(S)	Those who will use the research that should have used the COS (e.g. systematic reviewers; guideline developers; policy makers; regulatory agencies)	8
COSMI00074	Core outcome set user (Systematic Reviewer)	1	RELEVANT STAKEHOLDER(S)	Healthcare professionals with experience of patients with the condition	8
COSMI00074	Core outcome set user (Systematic Reviewer)	1	RELEVANT STAKEHOLDER(S)	Patients with the condition or their representatives (e.g. patients; public; participants who have experienced the condition; family members; carers)	8
COSMI00074	Core outcome set user (Systematic Reviewer)	1	TRANSPARENT CONSENSUS PROCESS	A protocol is made publically available	8
COSMI00074	Core outcome set user (Systematic Reviewer)	1	TRANSPARENT CONSENSUS PROCESS	Prospective registration of COS study in a public registry	6
COSMI00074	Core outcome set user (Systematic Reviewer)	1	TRANSPARENT CONSENSUS PROCESS	Initial list of outcomes considered both healthcare professionalsâ€™ and patientsâ€™ views	9
COSMI00074	Core outcome set user (Systematic Reviewer)	1	TRANSPARENT CONSENSUS PROCESS	A scoring process and consensus definition is described a priori	8
COSMI00074	Core outcome set user (Systematic Reviewer)	1	TRANSPARENT CONSENSUS PROCESS	The consensus definition specifically addressesÂ how the views of multiple stakeholder groups will be taken into account	8
COSMI00074	Core outcome set user (Systematic Reviewer)	1	TRANSPARENT CONSENSUS PROCESS	Criteria for including/dropping/adding outcomesÂ are described a priori	7
COSMI00074	Core outcome set user (Systematic Reviewer)	1	TRANSPARENT CONSENSUS PROCESS	These criteria specifically address how the views of multiple stakeholder groups will be taken into account	10
COSMI00074	Core outcome set user (Systematic Reviewer)	1	TRANSPARENT CONSENSUS PROCESS	Each stakeholder group is approached in a way that should result in that stakeholder group being fairly represented	8
COSMI00075	Core outcome set user (Clinical Guideline Developer)	1	SCOPE	Setting	7
COSMI00075	Core outcome set user (Clinical Guideline Developer)	1	SCOPE	Condition	7
COSMI00075	Core outcome set user (Clinical Guideline Developer)	1	SCOPE	Population	8
COSMI00075	Core outcome set user (Clinical Guideline Developer)	1	SCOPE	Intervention	8
COSMI00075	Core outcome set user (Clinical Guideline Developer)	1	RELEVANT STAKEHOLDER(S)	Those who will use the COS in research (e.g. clinical trialists)	8
COSMI00075	Core outcome set user (Clinical Guideline Developer)	1	RELEVANT STAKEHOLDER(S)	Those who will use the research that should have used the COS (e.g. systematic reviewers; guideline developers; policy makers; regulatory agencies)	8
COSMI00075	Core outcome set user (Clinical Guideline Developer)	1	RELEVANT STAKEHOLDER(S)	Healthcare professionals with experience of patients with the condition	9
COSMI00075	Core outcome set user (Clinical Guideline Developer)	1	RELEVANT STAKEHOLDER(S)	Patients with the condition or their representatives (e.g. patients; public; participants who have experienced the condition; family members; carers)	9
COSMI00075	Core outcome set user (Clinical Guideline Developer)	1	TRANSPARENT CONSENSUS PROCESS	A protocol is made publically available	9
COSMI00075	Core outcome set user (Clinical Guideline Developer)	1	TRANSPARENT CONSENSUS PROCESS	Prospective registration of COS study in a public registry	5
COSMI00075	Core outcome set user (Clinical Guideline Developer)	1	TRANSPARENT CONSENSUS PROCESS	Initial list of outcomes considered both healthcare professionalsâ€™ and patientsâ€™ views	6
COSMI00075	Core outcome set user (Clinical Guideline Developer)	1	TRANSPARENT CONSENSUS PROCESS	A scoring process and consensus definition is described a priori	9
COSMI00075	Core outcome set user (Clinical Guideline Developer)	1	TRANSPARENT CONSENSUS PROCESS	The consensus definition specifically addressesÂ how the views of multiple stakeholder groups will be taken into account	7
COSMI00075	Core outcome set user (Clinical Guideline Developer)	1	TRANSPARENT CONSENSUS PROCESS	Criteria for including/dropping/adding outcomesÂ are described a priori	8
COSMI00075	Core outcome set user (Clinical Guideline Developer)	1	TRANSPARENT CONSENSUS PROCESS	These criteria specifically address how the views of multiple stakeholder groups will be taken into account	7
COSMI00075	Core outcome set user (Clinical Guideline Developer)	1	TRANSPARENT CONSENSUS PROCESS	Each stakeholder group is approached in a way that should result in that stakeholder group being fairly represented	8
COSMI00076	Core outcome set user (Clinical Guideline Developer)	1	SCOPE	Setting	7
COSMI00076	Core outcome set user (Clinical Guideline Developer)	1	SCOPE	Condition	7
COSMI00076	Core outcome set user (Clinical Guideline Developer)	1	SCOPE	Population	7
COSMI00076	Core outcome set user (Clinical Guideline Developer)	1	SCOPE	Intervention	7
COSMI00076	Core outcome set user (Clinical Guideline Developer)	1	RELEVANT STAKEHOLDER(S)	Those who will use the COS in research (e.g. clinical trialists)	9
COSMI00076	Core outcome set user (Clinical Guideline Developer)	1	RELEVANT STAKEHOLDER(S)	Those who will use the research that should have used the COS (e.g. systematic reviewers; guideline developers; policy makers; regulatory agencies)	9
COSMI00076	Core outcome set user (Clinical Guideline Developer)	1	RELEVANT STAKEHOLDER(S)	Healthcare professionals with experience of patients with the condition	7
COSMI00076	Core outcome set user (Clinical Guideline Developer)	1	RELEVANT STAKEHOLDER(S)	Patients with the condition or their representatives (e.g. patients; public; participants who have experienced the condition; family members; carers)	6
COSMI00076	Core outcome set user (Clinical Guideline Developer)	1	TRANSPARENT CONSENSUS PROCESS	A protocol is made publically available	6
COSMI00076	Core outcome set user (Clinical Guideline Developer)	1	TRANSPARENT CONSENSUS PROCESS	Prospective registration of COS study in a public registry	6
COSMI00076	Core outcome set user (Clinical Guideline Developer)	1	TRANSPARENT CONSENSUS PROCESS	Initial list of outcomes considered both healthcare professionalsâ€™ and patientsâ€™ views	6
COSMI00076	Core outcome set user (Clinical Guideline Developer)	1	TRANSPARENT CONSENSUS PROCESS	A scoring process and consensus definition is described a priori	7
COSMI00076	Core outcome set user (Clinical Guideline Developer)	1	TRANSPARENT CONSENSUS PROCESS	The consensus definition specifically addressesÂ how the views of multiple stakeholder groups will be taken into account	7
COSMI00076	Core outcome set user (Clinical Guideline Developer)	1	TRANSPARENT CONSENSUS PROCESS	Criteria for including/dropping/adding outcomesÂ are described a priori	7
COSMI00076	Core outcome set user (Clinical Guideline Developer)	1	TRANSPARENT CONSENSUS PROCESS	These criteria specifically address how the views of multiple stakeholder groups will be taken into account	7
COSMI00076	Core outcome set user (Clinical Guideline Developer)	1	TRANSPARENT CONSENSUS PROCESS	Each stakeholder group is approached in a way that should result in that stakeholder group being fairly represented	6
COSMI00077	Core outcome set developer	1	SCOPE	Setting	8
COSMI00077	Core outcome set developer	1	SCOPE	Condition	7
COSMI00077	Core outcome set developer	1	SCOPE	Population	8
COSMI00077	Core outcome set developer	1	SCOPE	Intervention	5
COSMI00077	Core outcome set developer	1	RELEVANT STAKEHOLDER(S)	Those who will use the COS in research (e.g. clinical trialists)	8
COSMI00077	Core outcome set developer	1	RELEVANT STAKEHOLDER(S)	Those who will use the research that should have used the COS (e.g. systematic reviewers; guideline developers; policy makers; regulatory agencies)	6
COSMI00077	Core outcome set developer	1	RELEVANT STAKEHOLDER(S)	Healthcare professionals with experience of patients with the condition	7
COSMI00077	Core outcome set developer	1	RELEVANT STAKEHOLDER(S)	Patients with the condition or their representatives (e.g. patients; public; participants who have experienced the condition; family members; carers)	9
COSMI00077	Core outcome set developer	1	TRANSPARENT CONSENSUS PROCESS	A protocol is made publically available	6
COSMI00077	Core outcome set developer	1	TRANSPARENT CONSENSUS PROCESS	Prospective registration of COS study in a public registry	7
COSMI00077	Core outcome set developer	1	TRANSPARENT CONSENSUS PROCESS	Initial list of outcomes considered both healthcare professionalsâ€™ and patientsâ€™ views	7
COSMI00077	Core outcome set developer	1	TRANSPARENT CONSENSUS PROCESS	A scoring process and consensus definition is described a priori	8
COSMI00077	Core outcome set developer	1	TRANSPARENT CONSENSUS PROCESS	The consensus definition specifically addressesÂ how the views of multiple stakeholder groups will be taken into account	7
COSMI00077	Core outcome set developer	1	TRANSPARENT CONSENSUS PROCESS	Criteria for including/dropping/adding outcomesÂ are described a priori	6
COSMI00077	Core outcome set developer	1	TRANSPARENT CONSENSUS PROCESS	These criteria specifically address how the views of multiple stakeholder groups will be taken into account	7
COSMI00077	Core outcome set developer	1	TRANSPARENT CONSENSUS PROCESS	Each stakeholder group is approached in a way that should result in that stakeholder group being fairly represented	9
COSMI00078	Core outcome set developer	1	SCOPE	Setting	7
COSMI00078	Core outcome set developer	1	SCOPE	Condition	9
COSMI00078	Core outcome set developer	1	SCOPE	Population	9
COSMI00078	Core outcome set developer	1	SCOPE	Intervention	6
COSMI00078	Core outcome set developer	1	RELEVANT STAKEHOLDER(S)	Those who will use the COS in research (e.g. clinical trialists)	9
COSMI00078	Core outcome set developer	1	RELEVANT STAKEHOLDER(S)	Those who will use the research that should have used the COS (e.g. systematic reviewers; guideline developers; policy makers; regulatory agencies)	5
COSMI00078	Core outcome set developer	1	RELEVANT STAKEHOLDER(S)	Healthcare professionals with experience of patients with the condition	9
COSMI00078	Core outcome set developer	1	RELEVANT STAKEHOLDER(S)	Patients with the condition or their representatives (e.g. patients; public; participants who have experienced the condition; family members; carers)	9
COSMI00078	Core outcome set developer	1	TRANSPARENT CONSENSUS PROCESS	A protocol is made publically available	4
COSMI00078	Core outcome set developer	1	TRANSPARENT CONSENSUS PROCESS	Prospective registration of COS study in a public registry	4
COSMI00078	Core outcome set developer	1	TRANSPARENT CONSENSUS PROCESS	Initial list of outcomes considered both healthcare professionalsâ€™ and patientsâ€™ views	9
COSMI00078	Core outcome set developer	1	TRANSPARENT CONSENSUS PROCESS	A scoring process and consensus definition is described a priori	9
COSMI00078	Core outcome set developer	1	TRANSPARENT CONSENSUS PROCESS	The consensus definition specifically addressesÂ how the views of multiple stakeholder groups will be taken into account	9
COSMI00078	Core outcome set developer	1	TRANSPARENT CONSENSUS PROCESS	Criteria for including/dropping/adding outcomesÂ are described a priori	9
COSMI00078	Core outcome set developer	1	TRANSPARENT CONSENSUS PROCESS	These criteria specifically address how the views of multiple stakeholder groups will be taken into account	9
COSMI00078	Core outcome set developer	1	TRANSPARENT CONSENSUS PROCESS	Each stakeholder group is approached in a way that should result in that stakeholder group being fairly represented	9
COSMI00079	Core outcome set user (Systematic Reviewer)	1	SCOPE	Setting	7
COSMI00079	Core outcome set user (Systematic Reviewer)	1	SCOPE	Condition	7
COSMI00079	Core outcome set user (Systematic Reviewer)	1	SCOPE	Population	7
COSMI00079	Core outcome set user (Systematic Reviewer)	1	SCOPE	Intervention	7
COSMI00079	Core outcome set user (Systematic Reviewer)	1	RELEVANT STAKEHOLDER(S)	Those who will use the COS in research (e.g. clinical trialists)	6
COSMI00079	Core outcome set user (Systematic Reviewer)	1	RELEVANT STAKEHOLDER(S)	Those who will use the research that should have used the COS (e.g. systematic reviewers; guideline developers; policy makers; regulatory agencies)	6
COSMI00079	Core outcome set user (Systematic Reviewer)	1	RELEVANT STAKEHOLDER(S)	Healthcare professionals with experience of patients with the condition	7
COSMI00079	Core outcome set user (Systematic Reviewer)	1	RELEVANT STAKEHOLDER(S)	Patients with the condition or their representatives (e.g. patients; public; participants who have experienced the condition; family members; carers)	8
COSMI00079	Core outcome set user (Systematic Reviewer)	1	TRANSPARENT CONSENSUS PROCESS	A protocol is made publically available	9
COSMI00079	Core outcome set user (Systematic Reviewer)	1	TRANSPARENT CONSENSUS PROCESS	Prospective registration of COS study in a public registry	9
COSMI00079	Core outcome set user (Systematic Reviewer)	1	TRANSPARENT CONSENSUS PROCESS	Initial list of outcomes considered both healthcare professionalsâ€™ and patientsâ€™ views	7
COSMI00079	Core outcome set user (Systematic Reviewer)	1	TRANSPARENT CONSENSUS PROCESS	A scoring process and consensus definition is described a priori	7
COSMI00079	Core outcome set user (Systematic Reviewer)	1	TRANSPARENT CONSENSUS PROCESS	The consensus definition specifically addressesÂ how the views of multiple stakeholder groups will be taken into account	5
COSMI00079	Core outcome set user (Systematic Reviewer)	1	TRANSPARENT CONSENSUS PROCESS	Criteria for including/dropping/adding outcomesÂ are described a priori	9
COSMI00079	Core outcome set user (Systematic Reviewer)	1	TRANSPARENT CONSENSUS PROCESS	These criteria specifically address how the views of multiple stakeholder groups will be taken into account	5
COSMI00079	Core outcome set user (Systematic Reviewer)	1	TRANSPARENT CONSENSUS PROCESS	Each stakeholder group is approached in a way that should result in that stakeholder group being fairly represented	5
COSMI00080	Core outcome set user (Trialist)	1	SCOPE	Setting	5
COSMI00080	Core outcome set user (Trialist)	1	SCOPE	Condition	9
COSMI00080	Core outcome set user (Trialist)	1	SCOPE	Population	9
COSMI00080	Core outcome set user (Trialist)	1	SCOPE	Intervention	9
COSMI00080	Core outcome set user (Trialist)	1	RELEVANT STAKEHOLDER(S)	Those who will use the COS in research (e.g. clinical trialists)	9
COSMI00080	Core outcome set user (Trialist)	1	RELEVANT STAKEHOLDER(S)	Those who will use the research that should have used the COS (e.g. systematic reviewers; guideline developers; policy makers; regulatory agencies)	9
COSMI00080	Core outcome set user (Trialist)	1	RELEVANT STAKEHOLDER(S)	Healthcare professionals with experience of patients with the condition	5
COSMI00080	Core outcome set user (Trialist)	1	RELEVANT STAKEHOLDER(S)	Patients with the condition or their representatives (e.g. patients; public; participants who have experienced the condition; family members; carers)	1
COSMI00080	Core outcome set user (Trialist)	1	TRANSPARENT CONSENSUS PROCESS	A protocol is made publically available	9
COSMI00080	Core outcome set user (Trialist)	1	TRANSPARENT CONSENSUS PROCESS	Prospective registration of COS study in a public registry	9
COSMI00080	Core outcome set user (Trialist)	1	TRANSPARENT CONSENSUS PROCESS	Initial list of outcomes considered both healthcare professionalsâ€™ and patientsâ€™ views	3
COSMI00080	Core outcome set user (Trialist)	1	TRANSPARENT CONSENSUS PROCESS	A scoring process and consensus definition is described a priori	9
COSMI00080	Core outcome set user (Trialist)	1	TRANSPARENT CONSENSUS PROCESS	The consensus definition specifically addressesÂ how the views of multiple stakeholder groups will be taken into account	5
COSMI00080	Core outcome set user (Trialist)	1	TRANSPARENT CONSENSUS PROCESS	Criteria for including/dropping/adding outcomesÂ are described a priori	9
COSMI00080	Core outcome set user (Trialist)	1	TRANSPARENT CONSENSUS PROCESS	These criteria specifically address how the views of multiple stakeholder groups will be taken into account	5
COSMI00080	Core outcome set user (Trialist)	1	TRANSPARENT CONSENSUS PROCESS	Each stakeholder group is approached in a way that should result in that stakeholder group being fairly represented	5
COSMI00081	Core outcome set user (Systematic Reviewer)	1	SCOPE	Setting	8
COSMI00081	Core outcome set user (Systematic Reviewer)	1	SCOPE	Condition	9
COSMI00081	Core outcome set user (Systematic Reviewer)	1	SCOPE	Population	8
COSMI00081	Core outcome set user (Systematic Reviewer)	1	SCOPE	Intervention	4
COSMI00081	Core outcome set user (Systematic Reviewer)	1	RELEVANT STAKEHOLDER(S)	Those who will use the COS in research (e.g. clinical trialists)	8
COSMI00081	Core outcome set user (Systematic Reviewer)	1	RELEVANT STAKEHOLDER(S)	Those who will use the research that should have used the COS (e.g. systematic reviewers; guideline developers; policy makers; regulatory agencies)	8
COSMI00081	Core outcome set user (Systematic Reviewer)	1	RELEVANT STAKEHOLDER(S)	Healthcare professionals with experience of patients with the condition	8
COSMI00081	Core outcome set user (Systematic Reviewer)	1	RELEVANT STAKEHOLDER(S)	Patients with the condition or their representatives (e.g. patients; public; participants who have experienced the condition; family members; carers)	8
COSMI00081	Core outcome set user (Systematic Reviewer)	1	TRANSPARENT CONSENSUS PROCESS	A protocol is made publically available	6
COSMI00081	Core outcome set user (Systematic Reviewer)	1	TRANSPARENT CONSENSUS PROCESS	Prospective registration of COS study in a public registry	5
COSMI00081	Core outcome set user (Systematic Reviewer)	1	TRANSPARENT CONSENSUS PROCESS	Initial list of outcomes considered both healthcare professionalsâ€™ and patientsâ€™ views	9
COSMI00081	Core outcome set user (Systematic Reviewer)	1	TRANSPARENT CONSENSUS PROCESS	A scoring process and consensus definition is described a priori	7
COSMI00081	Core outcome set user (Systematic Reviewer)	1	TRANSPARENT CONSENSUS PROCESS	The consensus definition specifically addressesÂ how the views of multiple stakeholder groups will be taken into account	8
COSMI00081	Core outcome set user (Systematic Reviewer)	1	TRANSPARENT CONSENSUS PROCESS	Criteria for including/dropping/adding outcomesÂ are described a priori	7
COSMI00081	Core outcome set user (Systematic Reviewer)	1	TRANSPARENT CONSENSUS PROCESS	These criteria specifically address how the views of multiple stakeholder groups will be taken into account	7
COSMI00081	Core outcome set user (Systematic Reviewer)	1	TRANSPARENT CONSENSUS PROCESS	Each stakeholder group is approached in a way that should result in that stakeholder group being fairly represented	8
COSMI00082	Core outcome set developer	1	SCOPE	Setting	6
COSMI00082	Core outcome set developer	1	SCOPE	Condition	6
COSMI00082	Core outcome set developer	1	SCOPE	Population	9
COSMI00082	Core outcome set developer	1	SCOPE	Intervention	9
COSMI00082	Core outcome set developer	1	RELEVANT STAKEHOLDER(S)	Those who will use the COS in research (e.g. clinical trialists)	9
COSMI00082	Core outcome set developer	1	RELEVANT STAKEHOLDER(S)	Those who will use the research that should have used the COS (e.g. systematic reviewers; guideline developers; policy makers; regulatory agencies)	6
COSMI00082	Core outcome set developer	1	RELEVANT STAKEHOLDER(S)	Healthcare professionals with experience of patients with the condition	8
COSMI00082	Core outcome set developer	1	RELEVANT STAKEHOLDER(S)	Patients with the condition or their representatives (e.g. patients; public; participants who have experienced the condition; family members; carers)	9
COSMI00082	Core outcome set developer	1	TRANSPARENT CONSENSUS PROCESS	A protocol is made publically available	3
COSMI00082	Core outcome set developer	1	TRANSPARENT CONSENSUS PROCESS	Prospective registration of COS study in a public registry	9
COSMI00082	Core outcome set developer	1	TRANSPARENT CONSENSUS PROCESS	Initial list of outcomes considered both healthcare professionalsâ€™ and patientsâ€™ views	6
COSMI00082	Core outcome set developer	1	TRANSPARENT CONSENSUS PROCESS	A scoring process and consensus definition is described a priori	9
COSMI00082	Core outcome set developer	1	TRANSPARENT CONSENSUS PROCESS	The consensus definition specifically addressesÂ how the views of multiple stakeholder groups will be taken into account	6
COSMI00082	Core outcome set developer	1	TRANSPARENT CONSENSUS PROCESS	Criteria for including/dropping/adding outcomesÂ are described a priori	8
COSMI00082	Core outcome set developer	1	TRANSPARENT CONSENSUS PROCESS	These criteria specifically address how the views of multiple stakeholder groups will be taken into account	6
COSMI00082	Core outcome set developer	1	TRANSPARENT CONSENSUS PROCESS	Each stakeholder group is approached in a way that should result in that stakeholder group being fairly represented	6
COSMI00083	Core outcome set user (Systematic Reviewer)	1	SCOPE	Setting	9
COSMI00083	Core outcome set user (Systematic Reviewer)	1	SCOPE	Condition	9
COSMI00083	Core outcome set user (Systematic Reviewer)	1	SCOPE	Population	9
COSMI00083	Core outcome set user (Systematic Reviewer)	1	SCOPE	Intervention	9
COSMI00083	Core outcome set user (Systematic Reviewer)	1	RELEVANT STAKEHOLDER(S)	Those who will use the COS in research (e.g. clinical trialists)	9
COSMI00083	Core outcome set user (Systematic Reviewer)	1	RELEVANT STAKEHOLDER(S)	Those who will use the research that should have used the COS (e.g. systematic reviewers; guideline developers; policy makers; regulatory agencies)	9
COSMI00083	Core outcome set user (Systematic Reviewer)	1	RELEVANT STAKEHOLDER(S)	Healthcare professionals with experience of patients with the condition	9
COSMI00083	Core outcome set user (Systematic Reviewer)	1	RELEVANT STAKEHOLDER(S)	Patients with the condition or their representatives (e.g. patients; public; participants who have experienced the condition; family members; carers)	9
COSMI00083	Core outcome set user (Systematic Reviewer)	1	TRANSPARENT CONSENSUS PROCESS	A protocol is made publically available	7
COSMI00083	Core outcome set user (Systematic Reviewer)	1	TRANSPARENT CONSENSUS PROCESS	Prospective registration of COS study in a public registry	7
COSMI00083	Core outcome set user (Systematic Reviewer)	1	TRANSPARENT CONSENSUS PROCESS	Initial list of outcomes considered both healthcare professionalsâ€™ and patientsâ€™ views	9
COSMI00083	Core outcome set user (Systematic Reviewer)	1	TRANSPARENT CONSENSUS PROCESS	A scoring process and consensus definition is described a priori	9
COSMI00083	Core outcome set user (Systematic Reviewer)	1	TRANSPARENT CONSENSUS PROCESS	The consensus definition specifically addressesÂ how the views of multiple stakeholder groups will be taken into account	8
COSMI00083	Core outcome set user (Systematic Reviewer)	1	TRANSPARENT CONSENSUS PROCESS	Criteria for including/dropping/adding outcomesÂ are described a priori	9
COSMI00083	Core outcome set user (Systematic Reviewer)	1	TRANSPARENT CONSENSUS PROCESS	These criteria specifically address how the views of multiple stakeholder groups will be taken into account	9
COSMI00083	Core outcome set user (Systematic Reviewer)	1	TRANSPARENT CONSENSUS PROCESS	Each stakeholder group is approached in a way that should result in that stakeholder group being fairly represented	9
COSMI00084	Core outcome set developer	1	SCOPE	Setting	7
COSMI00084	Core outcome set developer	1	SCOPE	Condition	5
COSMI00084	Core outcome set developer	1	SCOPE	Population	7
COSMI00084	Core outcome set developer	1	SCOPE	Intervention	5
COSMI00084	Core outcome set developer	1	RELEVANT STAKEHOLDER(S)	Those who will use the COS in research (e.g. clinical trialists)	8
COSMI00084	Core outcome set developer	1	RELEVANT STAKEHOLDER(S)	Those who will use the research that should have used the COS (e.g. systematic reviewers; guideline developers; policy makers; regulatory agencies)	6
COSMI00084	Core outcome set developer	1	RELEVANT STAKEHOLDER(S)	Healthcare professionals with experience of patients with the condition	8
COSMI00084	Core outcome set developer	1	RELEVANT STAKEHOLDER(S)	Patients with the condition or their representatives (e.g. patients; public; participants who have experienced the condition; family members; carers)	9
COSMI00084	Core outcome set developer	1	TRANSPARENT CONSENSUS PROCESS	A protocol is made publically available	5
COSMI00084	Core outcome set developer	1	TRANSPARENT CONSENSUS PROCESS	Prospective registration of COS study in a public registry	5
COSMI00084	Core outcome set developer	1	TRANSPARENT CONSENSUS PROCESS	Initial list of outcomes considered both healthcare professionalsâ€™ and patientsâ€™ views	8
COSMI00084	Core outcome set developer	1	TRANSPARENT CONSENSUS PROCESS	A scoring process and consensus definition is described a priori	7
COSMI00084	Core outcome set developer	1	TRANSPARENT CONSENSUS PROCESS	The consensus definition specifically addressesÂ how the views of multiple stakeholder groups will be taken into account	7
COSMI00084	Core outcome set developer	1	TRANSPARENT CONSENSUS PROCESS	Criteria for including/dropping/adding outcomesÂ are described a priori	7
COSMI00084	Core outcome set developer	1	TRANSPARENT CONSENSUS PROCESS	These criteria specifically address how the views of multiple stakeholder groups will be taken into account	7
COSMI00084	Core outcome set developer	1	TRANSPARENT CONSENSUS PROCESS	Each stakeholder group is approached in a way that should result in that stakeholder group being fairly represented	7
COSMI00085	Journal editor	1	SCOPE	Setting	7
COSMI00085	Journal editor	1	SCOPE	Condition	9
COSMI00085	Journal editor	1	SCOPE	Population	9
COSMI00085	Journal editor	1	SCOPE	Intervention	6
COSMI00085	Journal editor	1	RELEVANT STAKEHOLDER(S)	Those who will use the COS in research (e.g. clinical trialists)	7
COSMI00085	Journal editor	1	RELEVANT STAKEHOLDER(S)	Those who will use the research that should have used the COS (e.g. systematic reviewers; guideline developers; policy makers; regulatory agencies)	6
COSMI00085	Journal editor	1	RELEVANT STAKEHOLDER(S)	Healthcare professionals with experience of patients with the condition	7
COSMI00085	Journal editor	1	RELEVANT STAKEHOLDER(S)	Patients with the condition or their representatives (e.g. patients; public; participants who have experienced the condition; family members; carers)	9
COSMI00085	Journal editor	1	TRANSPARENT CONSENSUS PROCESS	A protocol is made publically available	4
COSMI00085	Journal editor	1	TRANSPARENT CONSENSUS PROCESS	Prospective registration of COS study in a public registry	7
COSMI00085	Journal editor	1	TRANSPARENT CONSENSUS PROCESS	Initial list of outcomes considered both healthcare professionalsâ€™ and patientsâ€™ views	8
COSMI00085	Journal editor	1	TRANSPARENT CONSENSUS PROCESS	A scoring process and consensus definition is described a priori	6
COSMI00085	Journal editor	1	TRANSPARENT CONSENSUS PROCESS	The consensus definition specifically addressesÂ how the views of multiple stakeholder groups will be taken into account	6
COSMI00085	Journal editor	1	TRANSPARENT CONSENSUS PROCESS	Criteria for including/dropping/adding outcomesÂ are described a priori	7
COSMI00085	Journal editor	1	TRANSPARENT CONSENSUS PROCESS	These criteria specifically address how the views of multiple stakeholder groups will be taken into account	6
COSMI00085	Journal editor	1	TRANSPARENT CONSENSUS PROCESS	Each stakeholder group is approached in a way that should result in that stakeholder group being fairly represented	8
COSMI00086	Core outcome set user (Trialist)	1	SCOPE	Setting	7
COSMI00086	Core outcome set user (Trialist)	1	SCOPE	Condition	9
COSMI00086	Core outcome set user (Trialist)	1	SCOPE	Population	7
COSMI00086	Core outcome set user (Trialist)	1	SCOPE	Intervention	9
COSMI00086	Core outcome set user (Trialist)	1	RELEVANT STAKEHOLDER(S)	Those who will use the COS in research (e.g. clinical trialists)	9
COSMI00086	Core outcome set user (Trialist)	1	RELEVANT STAKEHOLDER(S)	Those who will use the research that should have used the COS (e.g. systematic reviewers; guideline developers; policy makers; regulatory agencies)	8
COSMI00086	Core outcome set user (Trialist)	1	RELEVANT STAKEHOLDER(S)	Healthcare professionals with experience of patients with the condition	7
COSMI00086	Core outcome set user (Trialist)	1	RELEVANT STAKEHOLDER(S)	Patients with the condition or their representatives (e.g. patients; public; participants who have experienced the condition; family members; carers)	6
COSMI00086	Core outcome set user (Trialist)	1	TRANSPARENT CONSENSUS PROCESS	A protocol is made publically available	9
COSMI00086	Core outcome set user (Trialist)	1	TRANSPARENT CONSENSUS PROCESS	Prospective registration of COS study in a public registry	9
COSMI00086	Core outcome set user (Trialist)	1	TRANSPARENT CONSENSUS PROCESS	Initial list of outcomes considered both healthcare professionalsâ€™ and patientsâ€™ views	6
COSMI00086	Core outcome set user (Trialist)	1	TRANSPARENT CONSENSUS PROCESS	A scoring process and consensus definition is described a priori	8
COSMI00086	Core outcome set user (Trialist)	1	TRANSPARENT CONSENSUS PROCESS	The consensus definition specifically addressesÂ how the views of multiple stakeholder groups will be taken into account	6
COSMI00086	Core outcome set user (Trialist)	1	TRANSPARENT CONSENSUS PROCESS	Criteria for including/dropping/adding outcomesÂ are described a priori	9
COSMI00086	Core outcome set user (Trialist)	1	TRANSPARENT CONSENSUS PROCESS	These criteria specifically address how the views of multiple stakeholder groups will be taken into account	6
COSMI00086	Core outcome set user (Trialist)	1	TRANSPARENT CONSENSUS PROCESS	Each stakeholder group is approached in a way that should result in that stakeholder group being fairly represented	6
COSMI00087	Core outcome set user (Systematic Reviewer)	1	SCOPE	Setting	9
COSMI00087	Core outcome set user (Systematic Reviewer)	1	SCOPE	Condition	7
COSMI00087	Core outcome set user (Systematic Reviewer)	1	SCOPE	Population	9
COSMI00087	Core outcome set user (Systematic Reviewer)	1	SCOPE	Intervention	9
COSMI00087	Core outcome set user (Systematic Reviewer)	1	RELEVANT STAKEHOLDER(S)	Those who will use the COS in research (e.g. clinical trialists)	8
COSMI00087	Core outcome set user (Systematic Reviewer)	1	RELEVANT STAKEHOLDER(S)	Those who will use the research that should have used the COS (e.g. systematic reviewers; guideline developers; policy makers; regulatory agencies)	7
COSMI00087	Core outcome set user (Systematic Reviewer)	1	RELEVANT STAKEHOLDER(S)	Healthcare professionals with experience of patients with the condition	5
COSMI00087	Core outcome set user (Systematic Reviewer)	1	RELEVANT STAKEHOLDER(S)	Patients with the condition or their representatives (e.g. patients; public; participants who have experienced the condition; family members; carers)	5
COSMI00087	Core outcome set user (Systematic Reviewer)	1	TRANSPARENT CONSENSUS PROCESS	A protocol is made publically available	9
COSMI00087	Core outcome set user (Systematic Reviewer)	1	TRANSPARENT CONSENSUS PROCESS	Prospective registration of COS study in a public registry	7
COSMI00087	Core outcome set user (Systematic Reviewer)	1	TRANSPARENT CONSENSUS PROCESS	Initial list of outcomes considered both healthcare professionalsâ€™ and patientsâ€™ views	6
COSMI00087	Core outcome set user (Systematic Reviewer)	1	TRANSPARENT CONSENSUS PROCESS	A scoring process and consensus definition is described a priori	7
COSMI00087	Core outcome set user (Systematic Reviewer)	1	TRANSPARENT CONSENSUS PROCESS	The consensus definition specifically addressesÂ how the views of multiple stakeholder groups will be taken into account	8
COSMI00087	Core outcome set user (Systematic Reviewer)	1	TRANSPARENT CONSENSUS PROCESS	Criteria for including/dropping/adding outcomesÂ are described a priori	9
COSMI00087	Core outcome set user (Systematic Reviewer)	1	TRANSPARENT CONSENSUS PROCESS	These criteria specifically address how the views of multiple stakeholder groups will be taken into account	7
COSMI00087	Core outcome set user (Systematic Reviewer)	1	TRANSPARENT CONSENSUS PROCESS	Each stakeholder group is approached in a way that should result in that stakeholder group being fairly represented	7
COSMI00088	Journal editor	1	SCOPE	Setting	7
COSMI00088	Journal editor	1	SCOPE	Condition	7
COSMI00088	Journal editor	1	SCOPE	Population	7
COSMI00088	Journal editor	1	SCOPE	Intervention	8
COSMI00088	Journal editor	1	RELEVANT STAKEHOLDER(S)	Those who will use the COS in research (e.g. clinical trialists)	7
COSMI00088	Journal editor	1	RELEVANT STAKEHOLDER(S)	Those who will use the research that should have used the COS (e.g. systematic reviewers; guideline developers; policy makers; regulatory agencies)	7
COSMI00088	Journal editor	1	RELEVANT STAKEHOLDER(S)	Healthcare professionals with experience of patients with the condition	6
COSMI00088	Journal editor	1	RELEVANT STAKEHOLDER(S)	Patients with the condition or their representatives (e.g. patients; public; participants who have experienced the condition; family members; carers)	3
COSMI00088	Journal editor	1	TRANSPARENT CONSENSUS PROCESS	A protocol is made publically available	7
COSMI00088	Journal editor	1	TRANSPARENT CONSENSUS PROCESS	Prospective registration of COS study in a public registry	7
COSMI00088	Journal editor	1	TRANSPARENT CONSENSUS PROCESS	Initial list of outcomes considered both healthcare professionalsâ€™ and patientsâ€™ views	6
COSMI00088	Journal editor	1	TRANSPARENT CONSENSUS PROCESS	A scoring process and consensus definition is described a priori	7
COSMI00088	Journal editor	1	TRANSPARENT CONSENSUS PROCESS	The consensus definition specifically addressesÂ how the views of multiple stakeholder groups will be taken into account	7
COSMI00088	Journal editor	1	TRANSPARENT CONSENSUS PROCESS	Criteria for including/dropping/adding outcomesÂ are described a priori	7
COSMI00088	Journal editor	1	TRANSPARENT CONSENSUS PROCESS	These criteria specifically address how the views of multiple stakeholder groups will be taken into account	4
COSMI00088	Journal editor	1	TRANSPARENT CONSENSUS PROCESS	Each stakeholder group is approached in a way that should result in that stakeholder group being fairly represented	6
COSMI00089	Core outcome set user (Trialist)	1	SCOPE	Setting	5
COSMI00089	Core outcome set user (Trialist)	1	SCOPE	Condition	9
COSMI00089	Core outcome set user (Trialist)	1	SCOPE	Population	9
COSMI00089	Core outcome set user (Trialist)	1	SCOPE	Intervention	7
COSMI00089	Core outcome set user (Trialist)	1	RELEVANT STAKEHOLDER(S)	Those who will use the COS in research (e.g. clinical trialists)	4
COSMI00089	Core outcome set user (Trialist)	1	RELEVANT STAKEHOLDER(S)	Those who will use the research that should have used the COS (e.g. systematic reviewers; guideline developers; policy makers; regulatory agencies)	5
COSMI00089	Core outcome set user (Trialist)	1	RELEVANT STAKEHOLDER(S)	Healthcare professionals with experience of patients with the condition	7
COSMI00089	Core outcome set user (Trialist)	1	RELEVANT STAKEHOLDER(S)	Patients with the condition or their representatives (e.g. patients; public; participants who have experienced the condition; family members; carers)	9
COSMI00089	Core outcome set user (Trialist)	1	TRANSPARENT CONSENSUS PROCESS	A protocol is made publically available	6
COSMI00089	Core outcome set user (Trialist)	1	TRANSPARENT CONSENSUS PROCESS	Prospective registration of COS study in a public registry	7
COSMI00089	Core outcome set user (Trialist)	1	TRANSPARENT CONSENSUS PROCESS	Initial list of outcomes considered both healthcare professionalsâ€™ and patientsâ€™ views	5
COSMI00089	Core outcome set user (Trialist)	1	TRANSPARENT CONSENSUS PROCESS	A scoring process and consensus definition is described a priori	7
COSMI00089	Core outcome set user (Trialist)	1	TRANSPARENT CONSENSUS PROCESS	The consensus definition specifically addressesÂ how the views of multiple stakeholder groups will be taken into account	3
COSMI00089	Core outcome set user (Trialist)	1	TRANSPARENT CONSENSUS PROCESS	Criteria for including/dropping/adding outcomesÂ are described a priori	5
COSMI00089	Core outcome set user (Trialist)	1	TRANSPARENT CONSENSUS PROCESS	These criteria specifically address how the views of multiple stakeholder groups will be taken into account	2
COSMI00089	Core outcome set user (Trialist)	1	TRANSPARENT CONSENSUS PROCESS	Each stakeholder group is approached in a way that should result in that stakeholder group being fairly represented	8
COSMI00090	Core outcome set user (Trialist)	1	SCOPE	Setting	7
COSMI00090	Core outcome set user (Trialist)	1	SCOPE	Condition	9
COSMI00090	Core outcome set user (Trialist)	1	SCOPE	Population	9
COSMI00090	Core outcome set user (Trialist)	1	SCOPE	Intervention	9
COSMI00090	Core outcome set user (Trialist)	1	RELEVANT STAKEHOLDER(S)	Those who will use the COS in research (e.g. clinical trialists)	8
COSMI00090	Core outcome set user (Trialist)	1	RELEVANT STAKEHOLDER(S)	Those who will use the research that should have used the COS (e.g. systematic reviewers; guideline developers; policy makers; regulatory agencies)	5
COSMI00090	Core outcome set user (Trialist)	1	RELEVANT STAKEHOLDER(S)	Healthcare professionals with experience of patients with the condition	9
COSMI00090	Core outcome set user (Trialist)	1	RELEVANT STAKEHOLDER(S)	Patients with the condition or their representatives (e.g. patients; public; participants who have experienced the condition; family members; carers)	9
COSMI00090	Core outcome set user (Trialist)	1	TRANSPARENT CONSENSUS PROCESS	A protocol is made publically available	5
COSMI00090	Core outcome set user (Trialist)	1	TRANSPARENT CONSENSUS PROCESS	Prospective registration of COS study in a public registry	7
COSMI00090	Core outcome set user (Trialist)	1	TRANSPARENT CONSENSUS PROCESS	Initial list of outcomes considered both healthcare professionalsâ€™ and patientsâ€™ views	7
COSMI00090	Core outcome set user (Trialist)	1	TRANSPARENT CONSENSUS PROCESS	A scoring process and consensus definition is described a priori	7
COSMI00090	Core outcome set user (Trialist)	1	TRANSPARENT CONSENSUS PROCESS	The consensus definition specifically addressesÂ how the views of multiple stakeholder groups will be taken into account	3
COSMI00090	Core outcome set user (Trialist)	1	TRANSPARENT CONSENSUS PROCESS	Criteria for including/dropping/adding outcomesÂ are described a priori	3
COSMI00090	Core outcome set user (Trialist)	1	TRANSPARENT CONSENSUS PROCESS	These criteria specifically address how the views of multiple stakeholder groups will be taken into account	3
COSMI00090	Core outcome set user (Trialist)	1	TRANSPARENT CONSENSUS PROCESS	Each stakeholder group is approached in a way that should result in that stakeholder group being fairly represented	1
COSMI00091	Core outcome set developer	1	SCOPE	Setting	9
COSMI00091	Core outcome set developer	1	SCOPE	Condition	9
COSMI00091	Core outcome set developer	1	SCOPE	Population	9
COSMI00091	Core outcome set developer	1	SCOPE	Intervention	9
COSMI00091	Core outcome set developer	1	RELEVANT STAKEHOLDER(S)	Those who will use the COS in research (e.g. clinical trialists)	4
COSMI00091	Core outcome set developer	1	RELEVANT STAKEHOLDER(S)	Those who will use the research that should have used the COS (e.g. systematic reviewers; guideline developers; policy makers; regulatory agencies)	4
COSMI00091	Core outcome set developer	1	RELEVANT STAKEHOLDER(S)	Healthcare professionals with experience of patients with the condition	4
COSMI00091	Core outcome set developer	1	RELEVANT STAKEHOLDER(S)	Patients with the condition or their representatives (e.g. patients; public; participants who have experienced the condition; family members; carers)	7
COSMI00091	Core outcome set developer	1	TRANSPARENT CONSENSUS PROCESS	A protocol is made publically available	3
COSMI00091	Core outcome set developer	1	TRANSPARENT CONSENSUS PROCESS	Prospective registration of COS study in a public registry	4
COSMI00091	Core outcome set developer	1	TRANSPARENT CONSENSUS PROCESS	Initial list of outcomes considered both healthcare professionalsâ€™ and patientsâ€™ views	4
COSMI00091	Core outcome set developer	1	TRANSPARENT CONSENSUS PROCESS	A scoring process and consensus definition is described a priori	4
COSMI00091	Core outcome set developer	1	TRANSPARENT CONSENSUS PROCESS	The consensus definition specifically addressesÂ how the views of multiple stakeholder groups will be taken into account	4
COSMI00091	Core outcome set developer	1	TRANSPARENT CONSENSUS PROCESS	Criteria for including/dropping/adding outcomesÂ are described a priori	4
COSMI00091	Core outcome set developer	1	TRANSPARENT CONSENSUS PROCESS	These criteria specifically address how the views of multiple stakeholder groups will be taken into account	3
COSMI00091	Core outcome set developer	1	TRANSPARENT CONSENSUS PROCESS	Each stakeholder group is approached in a way that should result in that stakeholder group being fairly represented	4
COSMI00092	Core outcome set user (Trialist)	1	SCOPE	Setting	6
COSMI00092	Core outcome set user (Trialist)	1	SCOPE	Condition	9
COSMI00092	Core outcome set user (Trialist)	1	SCOPE	Population	7
COSMI00092	Core outcome set user (Trialist)	1	SCOPE	Intervention	3
COSMI00092	Core outcome set user (Trialist)	1	RELEVANT STAKEHOLDER(S)	Those who will use the COS in research (e.g. clinical trialists)	9
COSMI00092	Core outcome set user (Trialist)	1	RELEVANT STAKEHOLDER(S)	Those who will use the research that should have used the COS (e.g. systematic reviewers; guideline developers; policy makers; regulatory agencies)	6
COSMI00092	Core outcome set user (Trialist)	1	RELEVANT STAKEHOLDER(S)	Healthcare professionals with experience of patients with the condition	7
COSMI00092	Core outcome set user (Trialist)	1	RELEVANT STAKEHOLDER(S)	Patients with the condition or their representatives (e.g. patients; public; participants who have experienced the condition; family members; carers)	8
COSMI00092	Core outcome set user (Trialist)	1	TRANSPARENT CONSENSUS PROCESS	A protocol is made publically available	5
COSMI00092	Core outcome set user (Trialist)	1	TRANSPARENT CONSENSUS PROCESS	Prospective registration of COS study in a public registry	5
COSMI00092	Core outcome set user (Trialist)	1	TRANSPARENT CONSENSUS PROCESS	Initial list of outcomes considered both healthcare professionalsâ€™ and patientsâ€™ views	6
COSMI00092	Core outcome set user (Trialist)	1	TRANSPARENT CONSENSUS PROCESS	A scoring process and consensus definition is described a priori	8
COSMI00092	Core outcome set user (Trialist)	1	TRANSPARENT CONSENSUS PROCESS	The consensus definition specifically addressesÂ how the views of multiple stakeholder groups will be taken into account	8
COSMI00092	Core outcome set user (Trialist)	1	TRANSPARENT CONSENSUS PROCESS	Criteria for including/dropping/adding outcomesÂ are described a priori	9
COSMI00092	Core outcome set user (Trialist)	1	TRANSPARENT CONSENSUS PROCESS	These criteria specifically address how the views of multiple stakeholder groups will be taken into account	8
COSMI00092	Core outcome set user (Trialist)	1	TRANSPARENT CONSENSUS PROCESS	Each stakeholder group is approached in a way that should result in that stakeholder group being fairly represented	8
COSMI00093	Journal editor	1	SCOPE	Setting	5
COSMI00093	Journal editor	1	SCOPE	Condition	9
COSMI00093	Journal editor	1	SCOPE	Population	5
COSMI00093	Journal editor	1	SCOPE	Intervention	7
COSMI00093	Journal editor	1	RELEVANT STAKEHOLDER(S)	Those who will use the COS in research (e.g. clinical trialists)	3
COSMI00093	Journal editor	1	RELEVANT STAKEHOLDER(S)	Those who will use the research that should have used the COS (e.g. systematic reviewers; guideline developers; policy makers; regulatory agencies)	6
COSMI00093	Journal editor	1	RELEVANT STAKEHOLDER(S)	Healthcare professionals with experience of patients with the condition	7
COSMI00093	Journal editor	1	RELEVANT STAKEHOLDER(S)	Patients with the condition or their representatives (e.g. patients; public; participants who have experienced the condition; family members; carers)	5
COSMI00093	Journal editor	1	TRANSPARENT CONSENSUS PROCESS	A protocol is made publically available	4
COSMI00093	Journal editor	1	TRANSPARENT CONSENSUS PROCESS	Prospective registration of COS study in a public registry	4
COSMI00093	Journal editor	1	TRANSPARENT CONSENSUS PROCESS	Initial list of outcomes considered both healthcare professionalsâ€™ and patientsâ€™ views	6
COSMI00093	Journal editor	1	TRANSPARENT CONSENSUS PROCESS	A scoring process and consensus definition is described a priori	3
COSMI00093	Journal editor	1	TRANSPARENT CONSENSUS PROCESS	The consensus definition specifically addressesÂ how the views of multiple stakeholder groups will be taken into account	7
COSMI00093	Journal editor	1	TRANSPARENT CONSENSUS PROCESS	Criteria for including/dropping/adding outcomesÂ are described a priori	4
COSMI00093	Journal editor	1	TRANSPARENT CONSENSUS PROCESS	These criteria specifically address how the views of multiple stakeholder groups will be taken into account	7
COSMI00093	Journal editor	1	TRANSPARENT CONSENSUS PROCESS	Each stakeholder group is approached in a way that should result in that stakeholder group being fairly represented	6
COSMI00094	Core outcome set user (Trialist)	1	SCOPE	Setting	8
COSMI00094	Core outcome set user (Trialist)	1	SCOPE	Condition	8
COSMI00094	Core outcome set user (Trialist)	1	SCOPE	Population	8
COSMI00094	Core outcome set user (Trialist)	1	SCOPE	Intervention	8
COSMI00094	Core outcome set user (Trialist)	1	RELEVANT STAKEHOLDER(S)	Those who will use the COS in research (e.g. clinical trialists)	8
COSMI00094	Core outcome set user (Trialist)	1	RELEVANT STAKEHOLDER(S)	Those who will use the research that should have used the COS (e.g. systematic reviewers; guideline developers; policy makers; regulatory agencies)	7
COSMI00094	Core outcome set user (Trialist)	1	RELEVANT STAKEHOLDER(S)	Healthcare professionals with experience of patients with the condition	7
COSMI00094	Core outcome set user (Trialist)	1	RELEVANT STAKEHOLDER(S)	Patients with the condition or their representatives (e.g. patients; public; participants who have experienced the condition; family members; carers)	7
COSMI00094	Core outcome set user (Trialist)	1	TRANSPARENT CONSENSUS PROCESS	A protocol is made publically available	9
COSMI00094	Core outcome set user (Trialist)	1	TRANSPARENT CONSENSUS PROCESS	Prospective registration of COS study in a public registry	9
COSMI00094	Core outcome set user (Trialist)	1	TRANSPARENT CONSENSUS PROCESS	Initial list of outcomes considered both healthcare professionalsâ€™ and patientsâ€™ views	7
COSMI00094	Core outcome set user (Trialist)	1	TRANSPARENT CONSENSUS PROCESS	A scoring process and consensus definition is described a priori	7
COSMI00094	Core outcome set user (Trialist)	1	TRANSPARENT CONSENSUS PROCESS	The consensus definition specifically addressesÂ how the views of multiple stakeholder groups will be taken into account	7
COSMI00094	Core outcome set user (Trialist)	1	TRANSPARENT CONSENSUS PROCESS	Criteria for including/dropping/adding outcomesÂ are described a priori	7
COSMI00094	Core outcome set user (Trialist)	1	TRANSPARENT CONSENSUS PROCESS	These criteria specifically address how the views of multiple stakeholder groups will be taken into account	7
COSMI00094	Core outcome set user (Trialist)	1	TRANSPARENT CONSENSUS PROCESS	Each stakeholder group is approached in a way that should result in that stakeholder group being fairly represented	7
COSMI00095	Core outcome set user (Trialist)	1	SCOPE	Setting	6
COSMI00095	Core outcome set user (Trialist)	1	SCOPE	Condition	6
COSMI00095	Core outcome set user (Trialist)	1	SCOPE	Population	8
COSMI00095	Core outcome set user (Trialist)	1	SCOPE	Intervention	8
COSMI00095	Core outcome set user (Trialist)	1	RELEVANT STAKEHOLDER(S)	Those who will use the COS in research (e.g. clinical trialists)	5
COSMI00095	Core outcome set user (Trialist)	1	RELEVANT STAKEHOLDER(S)	Those who will use the research that should have used the COS (e.g. systematic reviewers; guideline developers; policy makers; regulatory agencies)	5
COSMI00095	Core outcome set user (Trialist)	1	RELEVANT STAKEHOLDER(S)	Healthcare professionals with experience of patients with the condition	5
COSMI00095	Core outcome set user (Trialist)	1	RELEVANT STAKEHOLDER(S)	Patients with the condition or their representatives (e.g. patients; public; participants who have experienced the condition; family members; carers)	5
COSMI00095	Core outcome set user (Trialist)	1	TRANSPARENT CONSENSUS PROCESS	A protocol is made publically available	6
COSMI00095	Core outcome set user (Trialist)	1	TRANSPARENT CONSENSUS PROCESS	Prospective registration of COS study in a public registry	6
COSMI00095	Core outcome set user (Trialist)	1	TRANSPARENT CONSENSUS PROCESS	Initial list of outcomes considered both healthcare professionalsâ€™ and patientsâ€™ views	6
COSMI00095	Core outcome set user (Trialist)	1	TRANSPARENT CONSENSUS PROCESS	A scoring process and consensus definition is described a priori	5
COSMI00095	Core outcome set user (Trialist)	1	TRANSPARENT CONSENSUS PROCESS	The consensus definition specifically addressesÂ how the views of multiple stakeholder groups will be taken into account	4
COSMI00095	Core outcome set user (Trialist)	1	TRANSPARENT CONSENSUS PROCESS	Criteria for including/dropping/adding outcomesÂ are described a priori	6
COSMI00095	Core outcome set user (Trialist)	1	TRANSPARENT CONSENSUS PROCESS	These criteria specifically address how the views of multiple stakeholder groups will be taken into account	6
COSMI00095	Core outcome set user (Trialist)	1	TRANSPARENT CONSENSUS PROCESS	Each stakeholder group is approached in a way that should result in that stakeholder group being fairly represented	3
COSMI00096	Patient representative	1	SCOPE	Setting	8
COSMI00096	Patient representative	1	SCOPE	Condition	9
COSMI00096	Patient representative	1	SCOPE	Population	6
COSMI00096	Patient representative	1	SCOPE	Intervention	7
COSMI00096	Patient representative	1	RELEVANT STAKEHOLDER(S)	Those who will use the COS in research (e.g. clinical trialists)	9
COSMI00096	Patient representative	1	RELEVANT STAKEHOLDER(S)	Those who will use the research that should have used the COS (e.g. systematic reviewers; guideline developers; policy makers; regulatory agencies)	7
COSMI00096	Patient representative	1	RELEVANT STAKEHOLDER(S)	Healthcare professionals with experience of patients with the condition	9
COSMI00096	Patient representative	1	RELEVANT STAKEHOLDER(S)	Patients with the condition or their representatives (e.g. patients; public; participants who have experienced the condition; family members; carers)	9
COSMI00096	Patient representative	1	TRANSPARENT CONSENSUS PROCESS	A protocol is made publically available	9
COSMI00096	Patient representative	1	TRANSPARENT CONSENSUS PROCESS	Prospective registration of COS study in a public registry	7
COSMI00096	Patient representative	1	TRANSPARENT CONSENSUS PROCESS	Initial list of outcomes considered both healthcare professionalsâ€™ and patientsâ€™ views	9
COSMI00096	Patient representative	1	TRANSPARENT CONSENSUS PROCESS	A scoring process and consensus definition is described a priori	9
COSMI00096	Patient representative	1	TRANSPARENT CONSENSUS PROCESS	The consensus definition specifically addressesÂ how the views of multiple stakeholder groups will be taken into account	9
COSMI00096	Patient representative	1	TRANSPARENT CONSENSUS PROCESS	Criteria for including/dropping/adding outcomesÂ are described a priori	6
COSMI00096	Patient representative	1	TRANSPARENT CONSENSUS PROCESS	These criteria specifically address how the views of multiple stakeholder groups will be taken into account	6
COSMI00096	Patient representative	1	TRANSPARENT CONSENSUS PROCESS	Each stakeholder group is approached in a way that should result in that stakeholder group being fairly represented	9
COSMI00097	Core outcome set user (Systematic Reviewer)	1	SCOPE	Setting	9
COSMI00097	Core outcome set user (Systematic Reviewer)	1	SCOPE	Condition	9
COSMI00097	Core outcome set user (Systematic Reviewer)	1	SCOPE	Population	9
COSMI00097	Core outcome set user (Systematic Reviewer)	1	SCOPE	Intervention	9
COSMI00097	Core outcome set user (Systematic Reviewer)	1	RELEVANT STAKEHOLDER(S)	Those who will use the COS in research (e.g. clinical trialists)	9
COSMI00097	Core outcome set user (Systematic Reviewer)	1	RELEVANT STAKEHOLDER(S)	Those who will use the research that should have used the COS (e.g. systematic reviewers; guideline developers; policy makers; regulatory agencies)	8
COSMI00097	Core outcome set user (Systematic Reviewer)	1	RELEVANT STAKEHOLDER(S)	Healthcare professionals with experience of patients with the condition	9
COSMI00097	Core outcome set user (Systematic Reviewer)	1	RELEVANT STAKEHOLDER(S)	Patients with the condition or their representatives (e.g. patients; public; participants who have experienced the condition; family members; carers)	9
COSMI00097	Core outcome set user (Systematic Reviewer)	1	TRANSPARENT CONSENSUS PROCESS	A protocol is made publically available	9
COSMI00097	Core outcome set user (Systematic Reviewer)	1	TRANSPARENT CONSENSUS PROCESS	Prospective registration of COS study in a public registry	9
COSMI00097	Core outcome set user (Systematic Reviewer)	1	TRANSPARENT CONSENSUS PROCESS	Initial list of outcomes considered both healthcare professionalsâ€™ and patientsâ€™ views	8
COSMI00097	Core outcome set user (Systematic Reviewer)	1	TRANSPARENT CONSENSUS PROCESS	A scoring process and consensus definition is described a priori	9
COSMI00097	Core outcome set user (Systematic Reviewer)	1	TRANSPARENT CONSENSUS PROCESS	The consensus definition specifically addressesÂ how the views of multiple stakeholder groups will be taken into account	9
COSMI00097	Core outcome set user (Systematic Reviewer)	1	TRANSPARENT CONSENSUS PROCESS	Criteria for including/dropping/adding outcomesÂ are described a priori	9
COSMI00097	Core outcome set user (Systematic Reviewer)	1	TRANSPARENT CONSENSUS PROCESS	These criteria specifically address how the views of multiple stakeholder groups will be taken into account	9
COSMI00097	Core outcome set user (Systematic Reviewer)	1	TRANSPARENT CONSENSUS PROCESS	Each stakeholder group is approached in a way that should result in that stakeholder group being fairly represented	9
COSMI00098	Core outcome set user (Trialist)	1	SCOPE	Setting	6
COSMI00098	Core outcome set user (Trialist)	1	SCOPE	Condition	6
COSMI00098	Core outcome set user (Trialist)	1	SCOPE	Population	7
COSMI00098	Core outcome set user (Trialist)	1	SCOPE	Intervention	8
COSMI00098	Core outcome set user (Trialist)	1	RELEVANT STAKEHOLDER(S)	Those who will use the COS in research (e.g. clinical trialists)	6
COSMI00098	Core outcome set user (Trialist)	1	RELEVANT STAKEHOLDER(S)	Those who will use the research that should have used the COS (e.g. systematic reviewers; guideline developers; policy makers; regulatory agencies)	8
COSMI00098	Core outcome set user (Trialist)	1	RELEVANT STAKEHOLDER(S)	Healthcare professionals with experience of patients with the condition	4
COSMI00098	Core outcome set user (Trialist)	1	RELEVANT STAKEHOLDER(S)	Patients with the condition or their representatives (e.g. patients; public; participants who have experienced the condition; family members; carers)	3
COSMI00098	Core outcome set user (Trialist)	1	TRANSPARENT CONSENSUS PROCESS	A protocol is made publically available	8
COSMI00098	Core outcome set user (Trialist)	1	TRANSPARENT CONSENSUS PROCESS	Prospective registration of COS study in a public registry	9
COSMI00098	Core outcome set user (Trialist)	1	TRANSPARENT CONSENSUS PROCESS	Initial list of outcomes considered both healthcare professionalsâ€™ and patientsâ€™ views	8
COSMI00098	Core outcome set user (Trialist)	1	TRANSPARENT CONSENSUS PROCESS	A scoring process and consensus definition is described a priori	5
COSMI00098	Core outcome set user (Trialist)	1	TRANSPARENT CONSENSUS PROCESS	The consensus definition specifically addressesÂ how the views of multiple stakeholder groups will be taken into account	8
COSMI00098	Core outcome set user (Trialist)	1	TRANSPARENT CONSENSUS PROCESS	Criteria for including/dropping/adding outcomesÂ are described a priori	8
COSMI00098	Core outcome set user (Trialist)	1	TRANSPARENT CONSENSUS PROCESS	These criteria specifically address how the views of multiple stakeholder groups will be taken into account	6
COSMI00098	Core outcome set user (Trialist)	1	TRANSPARENT CONSENSUS PROCESS	Each stakeholder group is approached in a way that should result in that stakeholder group being fairly represented	7
COSMI00099	Core outcome set developer	1	SCOPE	Setting	7
COSMI00099	Core outcome set developer	1	SCOPE	Condition	9
COSMI00099	Core outcome set developer	1	SCOPE	Population	9
COSMI00099	Core outcome set developer	1	SCOPE	Intervention	9
COSMI00099	Core outcome set developer	1	RELEVANT STAKEHOLDER(S)	Those who will use the COS in research (e.g. clinical trialists)	9
COSMI00099	Core outcome set developer	1	RELEVANT STAKEHOLDER(S)	Those who will use the research that should have used the COS (e.g. systematic reviewers; guideline developers; policy makers; regulatory agencies)	8
COSMI00099	Core outcome set developer	1	RELEVANT STAKEHOLDER(S)	Healthcare professionals with experience of patients with the condition	9
COSMI00099	Core outcome set developer	1	RELEVANT STAKEHOLDER(S)	Patients with the condition or their representatives (e.g. patients; public; participants who have experienced the condition; family members; carers)	9
COSMI00099	Core outcome set developer	1	TRANSPARENT CONSENSUS PROCESS	A protocol is made publically available	9
COSMI00099	Core outcome set developer	1	TRANSPARENT CONSENSUS PROCESS	Prospective registration of COS study in a public registry	6
COSMI00099	Core outcome set developer	1	TRANSPARENT CONSENSUS PROCESS	Initial list of outcomes considered both healthcare professionalsâ€™ and patientsâ€™ views	9
COSMI00099	Core outcome set developer	1	TRANSPARENT CONSENSUS PROCESS	A scoring process and consensus definition is described a priori	9
COSMI00099	Core outcome set developer	1	TRANSPARENT CONSENSUS PROCESS	The consensus definition specifically addressesÂ how the views of multiple stakeholder groups will be taken into account	9
COSMI00099	Core outcome set developer	1	TRANSPARENT CONSENSUS PROCESS	Criteria for including/dropping/adding outcomesÂ are described a priori	9
COSMI00099	Core outcome set developer	1	TRANSPARENT CONSENSUS PROCESS	These criteria specifically address how the views of multiple stakeholder groups will be taken into account	9
COSMI00099	Core outcome set developer	1	TRANSPARENT CONSENSUS PROCESS	Each stakeholder group is approached in a way that should result in that stakeholder group being fairly represented	9
COSMI00100	Core outcome set developer	1	SCOPE	Setting	6
COSMI00100	Core outcome set developer	1	SCOPE	Condition	8
COSMI00100	Core outcome set developer	1	SCOPE	Population	9
COSMI00100	Core outcome set developer	1	SCOPE	Intervention	10
COSMI00100	Core outcome set developer	1	RELEVANT STAKEHOLDER(S)	Those who will use the COS in research (e.g. clinical trialists)	9
COSMI00100	Core outcome set developer	1	RELEVANT STAKEHOLDER(S)	Those who will use the research that should have used the COS (e.g. systematic reviewers; guideline developers; policy makers; regulatory agencies)	8
COSMI00100	Core outcome set developer	1	RELEVANT STAKEHOLDER(S)	Healthcare professionals with experience of patients with the condition	9
COSMI00100	Core outcome set developer	1	RELEVANT STAKEHOLDER(S)	Patients with the condition or their representatives (e.g. patients; public; participants who have experienced the condition; family members; carers)	9
COSMI00100	Core outcome set developer	1	TRANSPARENT CONSENSUS PROCESS	A protocol is made publically available	8
COSMI00100	Core outcome set developer	1	TRANSPARENT CONSENSUS PROCESS	Prospective registration of COS study in a public registry	9
COSMI00100	Core outcome set developer	1	TRANSPARENT CONSENSUS PROCESS	Initial list of outcomes considered both healthcare professionalsâ€™ and patientsâ€™ views	9
COSMI00100	Core outcome set developer	1	TRANSPARENT CONSENSUS PROCESS	A scoring process and consensus definition is described a priori	9
COSMI00100	Core outcome set developer	1	TRANSPARENT CONSENSUS PROCESS	The consensus definition specifically addressesÂ how the views of multiple stakeholder groups will be taken into account	9
COSMI00100	Core outcome set developer	1	TRANSPARENT CONSENSUS PROCESS	Criteria for including/dropping/adding outcomesÂ are described a priori	9
COSMI00100	Core outcome set developer	1	TRANSPARENT CONSENSUS PROCESS	These criteria specifically address how the views of multiple stakeholder groups will be taken into account	7
COSMI00100	Core outcome set developer	1	TRANSPARENT CONSENSUS PROCESS	Each stakeholder group is approached in a way that should result in that stakeholder group being fairly represented	9
COSMI00101	Core outcome set user (Trialist)	1	SCOPE	Setting	9
COSMI00101	Core outcome set user (Trialist)	1	SCOPE	Condition	8
COSMI00101	Core outcome set user (Trialist)	1	SCOPE	Population	8
COSMI00101	Core outcome set user (Trialist)	1	SCOPE	Intervention	8
COSMI00101	Core outcome set user (Trialist)	1	RELEVANT STAKEHOLDER(S)	Those who will use the COS in research (e.g. clinical trialists)	9
COSMI00101	Core outcome set user (Trialist)	1	RELEVANT STAKEHOLDER(S)	Those who will use the research that should have used the COS (e.g. systematic reviewers; guideline developers; policy makers; regulatory agencies)	9
COSMI00101	Core outcome set user (Trialist)	1	RELEVANT STAKEHOLDER(S)	Healthcare professionals with experience of patients with the condition	6
COSMI00101	Core outcome set user (Trialist)	1	RELEVANT STAKEHOLDER(S)	Patients with the condition or their representatives (e.g. patients; public; participants who have experienced the condition; family members; carers)	6
COSMI00101	Core outcome set user (Trialist)	1	TRANSPARENT CONSENSUS PROCESS	A protocol is made publically available	9
COSMI00101	Core outcome set user (Trialist)	1	TRANSPARENT CONSENSUS PROCESS	Prospective registration of COS study in a public registry	9
COSMI00101	Core outcome set user (Trialist)	1	TRANSPARENT CONSENSUS PROCESS	Initial list of outcomes considered both healthcare professionalsâ€™ and patientsâ€™ views	9
COSMI00101	Core outcome set user (Trialist)	1	TRANSPARENT CONSENSUS PROCESS	A scoring process and consensus definition is described a priori	9
COSMI00101	Core outcome set user (Trialist)	1	TRANSPARENT CONSENSUS PROCESS	The consensus definition specifically addressesÂ how the views of multiple stakeholder groups will be taken into account	7
COSMI00101	Core outcome set user (Trialist)	1	TRANSPARENT CONSENSUS PROCESS	Criteria for including/dropping/adding outcomesÂ are described a priori	9
COSMI00101	Core outcome set user (Trialist)	1	TRANSPARENT CONSENSUS PROCESS	These criteria specifically address how the views of multiple stakeholder groups will be taken into account	7
COSMI00101	Core outcome set user (Trialist)	1	TRANSPARENT CONSENSUS PROCESS	Each stakeholder group is approached in a way that should result in that stakeholder group being fairly represented	9
COSMI00102	Core outcome set user (Trialist)	1	SCOPE	Setting	8
COSMI00102	Core outcome set user (Trialist)	1	SCOPE	Condition	8
COSMI00102	Core outcome set user (Trialist)	1	SCOPE	Population	8
COSMI00102	Core outcome set user (Trialist)	1	SCOPE	Intervention	4
COSMI00102	Core outcome set user (Trialist)	1	RELEVANT STAKEHOLDER(S)	Those who will use the COS in research (e.g. clinical trialists)	8
COSMI00102	Core outcome set user (Trialist)	1	RELEVANT STAKEHOLDER(S)	Those who will use the research that should have used the COS (e.g. systematic reviewers; guideline developers; policy makers; regulatory agencies)	8
COSMI00102	Core outcome set user (Trialist)	1	RELEVANT STAKEHOLDER(S)	Healthcare professionals with experience of patients with the condition	6
COSMI00102	Core outcome set user (Trialist)	1	RELEVANT STAKEHOLDER(S)	Patients with the condition or their representatives (e.g. patients; public; participants who have experienced the condition; family members; carers)	8
COSMI00102	Core outcome set user (Trialist)	1	TRANSPARENT CONSENSUS PROCESS	A protocol is made publically available	6
COSMI00102	Core outcome set user (Trialist)	1	TRANSPARENT CONSENSUS PROCESS	Prospective registration of COS study in a public registry	7
COSMI00102	Core outcome set user (Trialist)	1	TRANSPARENT CONSENSUS PROCESS	Initial list of outcomes considered both healthcare professionalsâ€™ and patientsâ€™ views	2
COSMI00102	Core outcome set user (Trialist)	1	TRANSPARENT CONSENSUS PROCESS	A scoring process and consensus definition is described a priori	6
COSMI00102	Core outcome set user (Trialist)	1	TRANSPARENT CONSENSUS PROCESS	The consensus definition specifically addressesÂ how the views of multiple stakeholder groups will be taken into account	6
COSMI00102	Core outcome set user (Trialist)	1	TRANSPARENT CONSENSUS PROCESS	Criteria for including/dropping/adding outcomesÂ are described a priori	6
COSMI00102	Core outcome set user (Trialist)	1	TRANSPARENT CONSENSUS PROCESS	These criteria specifically address how the views of multiple stakeholder groups will be taken into account	6
COSMI00102	Core outcome set user (Trialist)	1	TRANSPARENT CONSENSUS PROCESS	Each stakeholder group is approached in a way that should result in that stakeholder group being fairly represented	5
COSMI00103	Core outcome set user (Trialist)	1	SCOPE	Setting	9
COSMI00103	Core outcome set user (Trialist)	1	SCOPE	Condition	9
COSMI00103	Core outcome set user (Trialist)	1	SCOPE	Population	9
COSMI00103	Core outcome set user (Trialist)	1	SCOPE	Intervention	9
COSMI00103	Core outcome set user (Trialist)	1	RELEVANT STAKEHOLDER(S)	Those who will use the COS in research (e.g. clinical trialists)	9
COSMI00103	Core outcome set user (Trialist)	1	RELEVANT STAKEHOLDER(S)	Those who will use the research that should have used the COS (e.g. systematic reviewers; guideline developers; policy makers; regulatory agencies)	9
COSMI00103	Core outcome set user (Trialist)	1	RELEVANT STAKEHOLDER(S)	Healthcare professionals with experience of patients with the condition	9
COSMI00103	Core outcome set user (Trialist)	1	RELEVANT STAKEHOLDER(S)	Patients with the condition or their representatives (e.g. patients; public; participants who have experienced the condition; family members; carers)	9
COSMI00103	Core outcome set user (Trialist)	1	TRANSPARENT CONSENSUS PROCESS	A protocol is made publically available	9
COSMI00103	Core outcome set user (Trialist)	1	TRANSPARENT CONSENSUS PROCESS	Prospective registration of COS study in a public registry	9
COSMI00103	Core outcome set user (Trialist)	1	TRANSPARENT CONSENSUS PROCESS	Initial list of outcomes considered both healthcare professionalsâ€™ and patientsâ€™ views	9
COSMI00103	Core outcome set user (Trialist)	1	TRANSPARENT CONSENSUS PROCESS	A scoring process and consensus definition is described a priori	9
COSMI00103	Core outcome set user (Trialist)	1	TRANSPARENT CONSENSUS PROCESS	The consensus definition specifically addressesÂ how the views of multiple stakeholder groups will be taken into account	9
COSMI00103	Core outcome set user (Trialist)	1	TRANSPARENT CONSENSUS PROCESS	Criteria for including/dropping/adding outcomesÂ are described a priori	9
COSMI00103	Core outcome set user (Trialist)	1	TRANSPARENT CONSENSUS PROCESS	These criteria specifically address how the views of multiple stakeholder groups will be taken into account	9
COSMI00103	Core outcome set user (Trialist)	1	TRANSPARENT CONSENSUS PROCESS	Each stakeholder group is approached in a way that should result in that stakeholder group being fairly represented	9
COSMI00104	Core outcome set developer	1	SCOPE	Setting	8
COSMI00104	Core outcome set developer	1	SCOPE	Condition	8
COSMI00104	Core outcome set developer	1	SCOPE	Population	8
COSMI00104	Core outcome set developer	1	SCOPE	Intervention	6
COSMI00104	Core outcome set developer	1	RELEVANT STAKEHOLDER(S)	Those who will use the COS in research (e.g. clinical trialists)	6
COSMI00104	Core outcome set developer	1	RELEVANT STAKEHOLDER(S)	Those who will use the research that should have used the COS (e.g. systematic reviewers; guideline developers; policy makers; regulatory agencies)	4
COSMI00104	Core outcome set developer	1	RELEVANT STAKEHOLDER(S)	Healthcare professionals with experience of patients with the condition	9
COSMI00104	Core outcome set developer	1	RELEVANT STAKEHOLDER(S)	Patients with the condition or their representatives (e.g. patients; public; participants who have experienced the condition; family members; carers)	9
COSMI00104	Core outcome set developer	1	TRANSPARENT CONSENSUS PROCESS	A protocol is made publically available	7
COSMI00104	Core outcome set developer	1	TRANSPARENT CONSENSUS PROCESS	Prospective registration of COS study in a public registry	7
COSMI00104	Core outcome set developer	1	TRANSPARENT CONSENSUS PROCESS	Initial list of outcomes considered both healthcare professionalsâ€™ and patientsâ€™ views	6
COSMI00104	Core outcome set developer	1	TRANSPARENT CONSENSUS PROCESS	A scoring process and consensus definition is described a priori	8
COSMI00104	Core outcome set developer	1	TRANSPARENT CONSENSUS PROCESS	The consensus definition specifically addressesÂ how the views of multiple stakeholder groups will be taken into account	8
COSMI00104	Core outcome set developer	1	TRANSPARENT CONSENSUS PROCESS	Criteria for including/dropping/adding outcomesÂ are described a priori	8
COSMI00104	Core outcome set developer	1	TRANSPARENT CONSENSUS PROCESS	These criteria specifically address how the views of multiple stakeholder groups will be taken into account	8
COSMI00104	Core outcome set developer	1	TRANSPARENT CONSENSUS PROCESS	Each stakeholder group is approached in a way that should result in that stakeholder group being fairly represented	6
COSMI00105	Core outcome set user (Trialist)	1	SCOPE	Setting	6
COSMI00105	Core outcome set user (Trialist)	1	SCOPE	Condition	7
COSMI00105	Core outcome set user (Trialist)	1	SCOPE	Population	7
COSMI00105	Core outcome set user (Trialist)	1	SCOPE	Intervention	8
COSMI00105	Core outcome set user (Trialist)	1	RELEVANT STAKEHOLDER(S)	Those who will use the COS in research (e.g. clinical trialists)	9
COSMI00105	Core outcome set user (Trialist)	1	RELEVANT STAKEHOLDER(S)	Those who will use the research that should have used the COS (e.g. systematic reviewers; guideline developers; policy makers; regulatory agencies)	7
COSMI00105	Core outcome set user (Trialist)	1	RELEVANT STAKEHOLDER(S)	Healthcare professionals with experience of patients with the condition	6
COSMI00105	Core outcome set user (Trialist)	1	RELEVANT STAKEHOLDER(S)	Patients with the condition or their representatives (e.g. patients; public; participants who have experienced the condition; family members; carers)	6
COSMI00105	Core outcome set user (Trialist)	1	TRANSPARENT CONSENSUS PROCESS	A protocol is made publically available	9
COSMI00105	Core outcome set user (Trialist)	1	TRANSPARENT CONSENSUS PROCESS	Prospective registration of COS study in a public registry	8
COSMI00105	Core outcome set user (Trialist)	1	TRANSPARENT CONSENSUS PROCESS	Initial list of outcomes considered both healthcare professionalsâ€™ and patientsâ€™ views	9
COSMI00105	Core outcome set user (Trialist)	1	TRANSPARENT CONSENSUS PROCESS	A scoring process and consensus definition is described a priori	8
COSMI00105	Core outcome set user (Trialist)	1	TRANSPARENT CONSENSUS PROCESS	The consensus definition specifically addressesÂ how the views of multiple stakeholder groups will be taken into account	6
COSMI00105	Core outcome set user (Trialist)	1	TRANSPARENT CONSENSUS PROCESS	Criteria for including/dropping/adding outcomesÂ are described a priori	8
COSMI00105	Core outcome set user (Trialist)	1	TRANSPARENT CONSENSUS PROCESS	These criteria specifically address how the views of multiple stakeholder groups will be taken into account	7
COSMI00105	Core outcome set user (Trialist)	1	TRANSPARENT CONSENSUS PROCESS	Each stakeholder group is approached in a way that should result in that stakeholder group being fairly represented	7
COSMI00106	Core outcome set user (Systematic Reviewer)	1	SCOPE	Setting	5
COSMI00106	Core outcome set user (Systematic Reviewer)	1	SCOPE	Condition	9
COSMI00106	Core outcome set user (Systematic Reviewer)	1	SCOPE	Population	9
COSMI00106	Core outcome set user (Systematic Reviewer)	1	SCOPE	Intervention	9
COSMI00106	Core outcome set user (Systematic Reviewer)	1	RELEVANT STAKEHOLDER(S)	Those who will use the COS in research (e.g. clinical trialists)	8
COSMI00106	Core outcome set user (Systematic Reviewer)	1	RELEVANT STAKEHOLDER(S)	Those who will use the research that should have used the COS (e.g. systematic reviewers; guideline developers; policy makers; regulatory agencies)	8
COSMI00106	Core outcome set user (Systematic Reviewer)	1	RELEVANT STAKEHOLDER(S)	Healthcare professionals with experience of patients with the condition	8
COSMI00106	Core outcome set user (Systematic Reviewer)	1	RELEVANT STAKEHOLDER(S)	Patients with the condition or their representatives (e.g. patients; public; participants who have experienced the condition; family members; carers)	5
COSMI00106	Core outcome set user (Systematic Reviewer)	1	TRANSPARENT CONSENSUS PROCESS	A protocol is made publically available	9
COSMI00106	Core outcome set user (Systematic Reviewer)	1	TRANSPARENT CONSENSUS PROCESS	Prospective registration of COS study in a public registry	9
COSMI00106	Core outcome set user (Systematic Reviewer)	1	TRANSPARENT CONSENSUS PROCESS	Initial list of outcomes considered both healthcare professionalsâ€™ and patientsâ€™ views	6
COSMI00106	Core outcome set user (Systematic Reviewer)	1	TRANSPARENT CONSENSUS PROCESS	A scoring process and consensus definition is described a priori	9
COSMI00106	Core outcome set user (Systematic Reviewer)	1	TRANSPARENT CONSENSUS PROCESS	The consensus definition specifically addressesÂ how the views of multiple stakeholder groups will be taken into account	7
COSMI00106	Core outcome set user (Systematic Reviewer)	1	TRANSPARENT CONSENSUS PROCESS	Criteria for including/dropping/adding outcomesÂ are described a priori	7
COSMI00106	Core outcome set user (Systematic Reviewer)	1	TRANSPARENT CONSENSUS PROCESS	These criteria specifically address how the views of multiple stakeholder groups will be taken into account	6
COSMI00106	Core outcome set user (Systematic Reviewer)	1	TRANSPARENT CONSENSUS PROCESS	Each stakeholder group is approached in a way that should result in that stakeholder group being fairly represented	4
COSMI00107	Core outcome set user (Trialist)	1	SCOPE	Setting	9
COSMI00107	Core outcome set user (Trialist)	1	SCOPE	Condition	9
COSMI00107	Core outcome set user (Trialist)	1	SCOPE	Population	9
COSMI00107	Core outcome set user (Trialist)	1	SCOPE	Intervention	9
COSMI00107	Core outcome set user (Trialist)	1	RELEVANT STAKEHOLDER(S)	Those who will use the COS in research (e.g. clinical trialists)	9
COSMI00107	Core outcome set user (Trialist)	1	RELEVANT STAKEHOLDER(S)	Those who will use the research that should have used the COS (e.g. systematic reviewers; guideline developers; policy makers; regulatory agencies)	8
COSMI00107	Core outcome set user (Trialist)	1	RELEVANT STAKEHOLDER(S)	Healthcare professionals with experience of patients with the condition	8
COSMI00107	Core outcome set user (Trialist)	1	RELEVANT STAKEHOLDER(S)	Patients with the condition or their representatives (e.g. patients; public; participants who have experienced the condition; family members; carers)	9
COSMI00107	Core outcome set user (Trialist)	1	TRANSPARENT CONSENSUS PROCESS	A protocol is made publically available	5
COSMI00107	Core outcome set user (Trialist)	1	TRANSPARENT CONSENSUS PROCESS	Prospective registration of COS study in a public registry	6
COSMI00107	Core outcome set user (Trialist)	1	TRANSPARENT CONSENSUS PROCESS	Initial list of outcomes considered both healthcare professionalsâ€™ and patientsâ€™ views	7
COSMI00107	Core outcome set user (Trialist)	1	TRANSPARENT CONSENSUS PROCESS	A scoring process and consensus definition is described a priori	9
COSMI00107	Core outcome set user (Trialist)	1	TRANSPARENT CONSENSUS PROCESS	The consensus definition specifically addressesÂ how the views of multiple stakeholder groups will be taken into account	8
COSMI00107	Core outcome set user (Trialist)	1	TRANSPARENT CONSENSUS PROCESS	Criteria for including/dropping/adding outcomesÂ are described a priori	9
COSMI00107	Core outcome set user (Trialist)	1	TRANSPARENT CONSENSUS PROCESS	These criteria specifically address how the views of multiple stakeholder groups will be taken into account	9
COSMI00107	Core outcome set user (Trialist)	1	TRANSPARENT CONSENSUS PROCESS	Each stakeholder group is approached in a way that should result in that stakeholder group being fairly represented	7
COSMI00108	Core outcome set user (Systematic Reviewer)	1	SCOPE	Setting	4
COSMI00108	Core outcome set user (Systematic Reviewer)	1	SCOPE	Condition	4
COSMI00108	Core outcome set user (Systematic Reviewer)	1	SCOPE	Population	9
COSMI00108	Core outcome set user (Systematic Reviewer)	1	SCOPE	Intervention	8
COSMI00108	Core outcome set user (Systematic Reviewer)	1	RELEVANT STAKEHOLDER(S)	Those who will use the COS in research (e.g. clinical trialists)	7
COSMI00108	Core outcome set user (Systematic Reviewer)	1	RELEVANT STAKEHOLDER(S)	Those who will use the research that should have used the COS (e.g. systematic reviewers; guideline developers; policy makers; regulatory agencies)	8
COSMI00108	Core outcome set user (Systematic Reviewer)	1	RELEVANT STAKEHOLDER(S)	Healthcare professionals with experience of patients with the condition	8
COSMI00108	Core outcome set user (Systematic Reviewer)	1	RELEVANT STAKEHOLDER(S)	Patients with the condition or their representatives (e.g. patients; public; participants who have experienced the condition; family members; carers)	8
COSMI00108	Core outcome set user (Systematic Reviewer)	1	TRANSPARENT CONSENSUS PROCESS	A protocol is made publically available	9
COSMI00108	Core outcome set user (Systematic Reviewer)	1	TRANSPARENT CONSENSUS PROCESS	Prospective registration of COS study in a public registry	9
COSMI00108	Core outcome set user (Systematic Reviewer)	1	TRANSPARENT CONSENSUS PROCESS	Initial list of outcomes considered both healthcare professionalsâ€™ and patientsâ€™ views	9
COSMI00108	Core outcome set user (Systematic Reviewer)	1	TRANSPARENT CONSENSUS PROCESS	A scoring process and consensus definition is described a priori	9
COSMI00108	Core outcome set user (Systematic Reviewer)	1	TRANSPARENT CONSENSUS PROCESS	The consensus definition specifically addressesÂ how the views of multiple stakeholder groups will be taken into account	9
COSMI00108	Core outcome set user (Systematic Reviewer)	1	TRANSPARENT CONSENSUS PROCESS	Criteria for including/dropping/adding outcomesÂ are described a priori	9
COSMI00108	Core outcome set user (Systematic Reviewer)	1	TRANSPARENT CONSENSUS PROCESS	These criteria specifically address how the views of multiple stakeholder groups will be taken into account	7
COSMI00108	Core outcome set user (Systematic Reviewer)	1	TRANSPARENT CONSENSUS PROCESS	Each stakeholder group is approached in a way that should result in that stakeholder group being fairly represented	7
COSMI00109	Core outcome set developer	1	SCOPE	Setting	6
COSMI00109	Core outcome set developer	1	SCOPE	Condition	9
COSMI00109	Core outcome set developer	1	SCOPE	Population	6
COSMI00109	Core outcome set developer	1	SCOPE	Intervention	6
COSMI00109	Core outcome set developer	1	RELEVANT STAKEHOLDER(S)	Those who will use the COS in research (e.g. clinical trialists)	8
COSMI00109	Core outcome set developer	1	RELEVANT STAKEHOLDER(S)	Those who will use the research that should have used the COS (e.g. systematic reviewers; guideline developers; policy makers; regulatory agencies)	8
COSMI00109	Core outcome set developer	1	RELEVANT STAKEHOLDER(S)	Healthcare professionals with experience of patients with the condition	8
COSMI00109	Core outcome set developer	1	RELEVANT STAKEHOLDER(S)	Patients with the condition or their representatives (e.g. patients; public; participants who have experienced the condition; family members; carers)	8
COSMI00109	Core outcome set developer	1	TRANSPARENT CONSENSUS PROCESS	A protocol is made publically available	8
COSMI00109	Core outcome set developer	1	TRANSPARENT CONSENSUS PROCESS	Prospective registration of COS study in a public registry	9
COSMI00109	Core outcome set developer	1	TRANSPARENT CONSENSUS PROCESS	Initial list of outcomes considered both healthcare professionalsâ€™ and patientsâ€™ views	8
COSMI00109	Core outcome set developer	1	TRANSPARENT CONSENSUS PROCESS	A scoring process and consensus definition is described a priori	8
COSMI00109	Core outcome set developer	1	TRANSPARENT CONSENSUS PROCESS	The consensus definition specifically addressesÂ how the views of multiple stakeholder groups will be taken into account	7
COSMI00109	Core outcome set developer	1	TRANSPARENT CONSENSUS PROCESS	Criteria for including/dropping/adding outcomesÂ are described a priori	8
COSMI00109	Core outcome set developer	1	TRANSPARENT CONSENSUS PROCESS	These criteria specifically address how the views of multiple stakeholder groups will be taken into account	8
COSMI00109	Core outcome set developer	1	TRANSPARENT CONSENSUS PROCESS	Each stakeholder group is approached in a way that should result in that stakeholder group being fairly represented	8
COSMI00110	Core outcome set user (Trialist)	1	SCOPE	Setting	9
COSMI00110	Core outcome set user (Trialist)	1	SCOPE	Condition	9
COSMI00110	Core outcome set user (Trialist)	1	SCOPE	Population	9
COSMI00110	Core outcome set user (Trialist)	1	SCOPE	Intervention	9
COSMI00110	Core outcome set user (Trialist)	1	RELEVANT STAKEHOLDER(S)	Those who will use the COS in research (e.g. clinical trialists)	6
COSMI00110	Core outcome set user (Trialist)	1	RELEVANT STAKEHOLDER(S)	Those who will use the research that should have used the COS (e.g. systematic reviewers; guideline developers; policy makers; regulatory agencies)	6
COSMI00110	Core outcome set user (Trialist)	1	RELEVANT STAKEHOLDER(S)	Healthcare professionals with experience of patients with the condition	6
COSMI00110	Core outcome set user (Trialist)	1	RELEVANT STAKEHOLDER(S)	Patients with the condition or their representatives (e.g. patients; public; participants who have experienced the condition; family members; carers)	6
COSMI00110	Core outcome set user (Trialist)	1	TRANSPARENT CONSENSUS PROCESS	A protocol is made publically available	7
COSMI00110	Core outcome set user (Trialist)	1	TRANSPARENT CONSENSUS PROCESS	Prospective registration of COS study in a public registry	7
COSMI00110	Core outcome set user (Trialist)	1	TRANSPARENT CONSENSUS PROCESS	Initial list of outcomes considered both healthcare professionalsâ€™ and patientsâ€™ views	7
COSMI00110	Core outcome set user (Trialist)	1	TRANSPARENT CONSENSUS PROCESS	A scoring process and consensus definition is described a priori	8
COSMI00110	Core outcome set user (Trialist)	1	TRANSPARENT CONSENSUS PROCESS	The consensus definition specifically addressesÂ how the views of multiple stakeholder groups will be taken into account	8
COSMI00110	Core outcome set user (Trialist)	1	TRANSPARENT CONSENSUS PROCESS	Criteria for including/dropping/adding outcomesÂ are described a priori	7
COSMI00110	Core outcome set user (Trialist)	1	TRANSPARENT CONSENSUS PROCESS	These criteria specifically address how the views of multiple stakeholder groups will be taken into account	7
COSMI00110	Core outcome set user (Trialist)	1	TRANSPARENT CONSENSUS PROCESS	Each stakeholder group is approached in a way that should result in that stakeholder group being fairly represented	8
COSMI00111	Journal editor	1	SCOPE	Setting	8
COSMI00111	Journal editor	1	SCOPE	Condition	8
COSMI00111	Journal editor	1	SCOPE	Population	8
COSMI00111	Journal editor	1	SCOPE	Intervention	8
COSMI00111	Journal editor	1	RELEVANT STAKEHOLDER(S)	Those who will use the COS in research (e.g. clinical trialists)	8
COSMI00111	Journal editor	1	RELEVANT STAKEHOLDER(S)	Those who will use the research that should have used the COS (e.g. systematic reviewers; guideline developers; policy makers; regulatory agencies)	8
COSMI00111	Journal editor	1	RELEVANT STAKEHOLDER(S)	Healthcare professionals with experience of patients with the condition	8
COSMI00111	Journal editor	1	RELEVANT STAKEHOLDER(S)	Patients with the condition or their representatives (e.g. patients; public; participants who have experienced the condition; family members; carers)	9
COSMI00111	Journal editor	1	TRANSPARENT CONSENSUS PROCESS	A protocol is made publically available	7
COSMI00111	Journal editor	1	TRANSPARENT CONSENSUS PROCESS	Prospective registration of COS study in a public registry	5
COSMI00111	Journal editor	1	TRANSPARENT CONSENSUS PROCESS	Initial list of outcomes considered both healthcare professionalsâ€™ and patientsâ€™ views	8
COSMI00111	Journal editor	1	TRANSPARENT CONSENSUS PROCESS	A scoring process and consensus definition is described a priori	5
COSMI00111	Journal editor	1	TRANSPARENT CONSENSUS PROCESS	The consensus definition specifically addressesÂ how the views of multiple stakeholder groups will be taken into account	8
COSMI00111	Journal editor	1	TRANSPARENT CONSENSUS PROCESS	Criteria for including/dropping/adding outcomesÂ are described a priori	5
COSMI00111	Journal editor	1	TRANSPARENT CONSENSUS PROCESS	These criteria specifically address how the views of multiple stakeholder groups will be taken into account	8
COSMI00111	Journal editor	1	TRANSPARENT CONSENSUS PROCESS	Each stakeholder group is approached in a way that should result in that stakeholder group being fairly represented	8
COSMI00112	Core outcome set developer	1	SCOPE	Setting	9
COSMI00112	Core outcome set developer	1	SCOPE	Condition	9
COSMI00112	Core outcome set developer	1	SCOPE	Population	9
COSMI00112	Core outcome set developer	1	SCOPE	Intervention	9
COSMI00112	Core outcome set developer	1	RELEVANT STAKEHOLDER(S)	Those who will use the COS in research (e.g. clinical trialists)	7
COSMI00112	Core outcome set developer	1	RELEVANT STAKEHOLDER(S)	Those who will use the research that should have used the COS (e.g. systematic reviewers; guideline developers; policy makers; regulatory agencies)	6
COSMI00112	Core outcome set developer	1	RELEVANT STAKEHOLDER(S)	Healthcare professionals with experience of patients with the condition	8
COSMI00112	Core outcome set developer	1	RELEVANT STAKEHOLDER(S)	Patients with the condition or their representatives (e.g. patients; public; participants who have experienced the condition; family members; carers)	9
COSMI00112	Core outcome set developer	1	TRANSPARENT CONSENSUS PROCESS	A protocol is made publically available	8
COSMI00112	Core outcome set developer	1	TRANSPARENT CONSENSUS PROCESS	Prospective registration of COS study in a public registry	6
COSMI00112	Core outcome set developer	1	TRANSPARENT CONSENSUS PROCESS	Initial list of outcomes considered both healthcare professionalsâ€™ and patientsâ€™ views	8
COSMI00112	Core outcome set developer	1	TRANSPARENT CONSENSUS PROCESS	A scoring process and consensus definition is described a priori	8
COSMI00112	Core outcome set developer	1	TRANSPARENT CONSENSUS PROCESS	The consensus definition specifically addressesÂ how the views of multiple stakeholder groups will be taken into account	8
COSMI00112	Core outcome set developer	1	TRANSPARENT CONSENSUS PROCESS	Criteria for including/dropping/adding outcomesÂ are described a priori	6
COSMI00112	Core outcome set developer	1	TRANSPARENT CONSENSUS PROCESS	These criteria specifically address how the views of multiple stakeholder groups will be taken into account	10
COSMI00112	Core outcome set developer	1	TRANSPARENT CONSENSUS PROCESS	Each stakeholder group is approached in a way that should result in that stakeholder group being fairly represented	8
COSMI00113	Core outcome set user (Trialist)	1	SCOPE	Setting	4
COSMI00113	Core outcome set user (Trialist)	1	SCOPE	Condition	7
COSMI00113	Core outcome set user (Trialist)	1	SCOPE	Population	7
COSMI00113	Core outcome set user (Trialist)	1	SCOPE	Intervention	7
COSMI00113	Core outcome set user (Trialist)	1	RELEVANT STAKEHOLDER(S)	Those who will use the COS in research (e.g. clinical trialists)	5
COSMI00113	Core outcome set user (Trialist)	1	RELEVANT STAKEHOLDER(S)	Those who will use the research that should have used the COS (e.g. systematic reviewers; guideline developers; policy makers; regulatory agencies)	5
COSMI00113	Core outcome set user (Trialist)	1	RELEVANT STAKEHOLDER(S)	Healthcare professionals with experience of patients with the condition	6
COSMI00113	Core outcome set user (Trialist)	1	RELEVANT STAKEHOLDER(S)	Patients with the condition or their representatives (e.g. patients; public; participants who have experienced the condition; family members; carers)	8
COSMI00113	Core outcome set user (Trialist)	1	TRANSPARENT CONSENSUS PROCESS	A protocol is made publically available	5
COSMI00113	Core outcome set user (Trialist)	1	TRANSPARENT CONSENSUS PROCESS	Prospective registration of COS study in a public registry	8
COSMI00113	Core outcome set user (Trialist)	1	TRANSPARENT CONSENSUS PROCESS	Initial list of outcomes considered both healthcare professionalsâ€™ and patientsâ€™ views	5
COSMI00113	Core outcome set user (Trialist)	1	TRANSPARENT CONSENSUS PROCESS	A scoring process and consensus definition is described a priori	6
COSMI00113	Core outcome set user (Trialist)	1	TRANSPARENT CONSENSUS PROCESS	The consensus definition specifically addressesÂ how the views of multiple stakeholder groups will be taken into account	3
COSMI00113	Core outcome set user (Trialist)	1	TRANSPARENT CONSENSUS PROCESS	Criteria for including/dropping/adding outcomesÂ are described a priori	4
COSMI00113	Core outcome set user (Trialist)	1	TRANSPARENT CONSENSUS PROCESS	These criteria specifically address how the views of multiple stakeholder groups will be taken into account	2
COSMI00113	Core outcome set user (Trialist)	1	TRANSPARENT CONSENSUS PROCESS	Each stakeholder group is approached in a way that should result in that stakeholder group being fairly represented	6
COSMI00114	Core outcome set user (Clinical Guideline Developer)	1	SCOPE	Setting	9
COSMI00114	Core outcome set user (Clinical Guideline Developer)	1	SCOPE	Condition	9
COSMI00114	Core outcome set user (Clinical Guideline Developer)	1	SCOPE	Population	6
COSMI00114	Core outcome set user (Clinical Guideline Developer)	1	SCOPE	Intervention	9
COSMI00114	Core outcome set user (Clinical Guideline Developer)	1	RELEVANT STAKEHOLDER(S)	Those who will use the COS in research (e.g. clinical trialists)	9
COSMI00114	Core outcome set user (Clinical Guideline Developer)	1	RELEVANT STAKEHOLDER(S)	Those who will use the research that should have used the COS (e.g. systematic reviewers; guideline developers; policy makers; regulatory agencies)	6
COSMI00114	Core outcome set user (Clinical Guideline Developer)	1	RELEVANT STAKEHOLDER(S)	Healthcare professionals with experience of patients with the condition	9
COSMI00114	Core outcome set user (Clinical Guideline Developer)	1	RELEVANT STAKEHOLDER(S)	Patients with the condition or their representatives (e.g. patients; public; participants who have experienced the condition; family members; carers)	9
COSMI00114	Core outcome set user (Clinical Guideline Developer)	1	TRANSPARENT CONSENSUS PROCESS	A protocol is made publically available	7
COSMI00114	Core outcome set user (Clinical Guideline Developer)	1	TRANSPARENT CONSENSUS PROCESS	Prospective registration of COS study in a public registry	7
COSMI00114	Core outcome set user (Clinical Guideline Developer)	1	TRANSPARENT CONSENSUS PROCESS	Initial list of outcomes considered both healthcare professionalsâ€™ and patientsâ€™ views	7
COSMI00114	Core outcome set user (Clinical Guideline Developer)	1	TRANSPARENT CONSENSUS PROCESS	A scoring process and consensus definition is described a priori	7
COSMI00114	Core outcome set user (Clinical Guideline Developer)	1	TRANSPARENT CONSENSUS PROCESS	The consensus definition specifically addressesÂ how the views of multiple stakeholder groups will be taken into account	7
COSMI00114	Core outcome set user (Clinical Guideline Developer)	1	TRANSPARENT CONSENSUS PROCESS	Criteria for including/dropping/adding outcomesÂ are described a priori	7
COSMI00114	Core outcome set user (Clinical Guideline Developer)	1	TRANSPARENT CONSENSUS PROCESS	These criteria specifically address how the views of multiple stakeholder groups will be taken into account	7
COSMI00114	Core outcome set user (Clinical Guideline Developer)	1	TRANSPARENT CONSENSUS PROCESS	Each stakeholder group is approached in a way that should result in that stakeholder group being fairly represented	5
COSMI00115	Journal editor	1	SCOPE	Setting	7
COSMI00115	Journal editor	1	SCOPE	Condition	9
COSMI00115	Journal editor	1	SCOPE	Population	7
COSMI00115	Journal editor	1	SCOPE	Intervention	9
COSMI00115	Journal editor	1	RELEVANT STAKEHOLDER(S)	Those who will use the COS in research (e.g. clinical trialists)	9
COSMI00115	Journal editor	1	RELEVANT STAKEHOLDER(S)	Those who will use the research that should have used the COS (e.g. systematic reviewers; guideline developers; policy makers; regulatory agencies)	8
COSMI00115	Journal editor	1	RELEVANT STAKEHOLDER(S)	Healthcare professionals with experience of patients with the condition	8
COSMI00115	Journal editor	1	RELEVANT STAKEHOLDER(S)	Patients with the condition or their representatives (e.g. patients; public; participants who have experienced the condition; family members; carers)	8
COSMI00115	Journal editor	1	TRANSPARENT CONSENSUS PROCESS	A protocol is made publically available	7
COSMI00115	Journal editor	1	TRANSPARENT CONSENSUS PROCESS	Prospective registration of COS study in a public registry	7
COSMI00115	Journal editor	1	TRANSPARENT CONSENSUS PROCESS	Initial list of outcomes considered both healthcare professionalsâ€™ and patientsâ€™ views	9
COSMI00115	Journal editor	1	TRANSPARENT CONSENSUS PROCESS	A scoring process and consensus definition is described a priori	7
COSMI00115	Journal editor	1	TRANSPARENT CONSENSUS PROCESS	The consensus definition specifically addressesÂ how the views of multiple stakeholder groups will be taken into account	7
COSMI00115	Journal editor	1	TRANSPARENT CONSENSUS PROCESS	Criteria for including/dropping/adding outcomesÂ are described a priori	7
COSMI00115	Journal editor	1	TRANSPARENT CONSENSUS PROCESS	These criteria specifically address how the views of multiple stakeholder groups will be taken into account	7
COSMI00115	Journal editor	1	TRANSPARENT CONSENSUS PROCESS	Each stakeholder group is approached in a way that should result in that stakeholder group being fairly represented	8
COSMI00116	Core outcome set developer	1	SCOPE	Setting	8
COSMI00116	Core outcome set developer	1	SCOPE	Condition	8
COSMI00116	Core outcome set developer	1	SCOPE	Population	6
COSMI00116	Core outcome set developer	1	SCOPE	Intervention	5
COSMI00116	Core outcome set developer	1	RELEVANT STAKEHOLDER(S)	Those who will use the COS in research (e.g. clinical trialists)	9
COSMI00116	Core outcome set developer	1	RELEVANT STAKEHOLDER(S)	Those who will use the research that should have used the COS (e.g. systematic reviewers; guideline developers; policy makers; regulatory agencies)	7
COSMI00116	Core outcome set developer	1	RELEVANT STAKEHOLDER(S)	Healthcare professionals with experience of patients with the condition	9
COSMI00116	Core outcome set developer	1	RELEVANT STAKEHOLDER(S)	Patients with the condition or their representatives (e.g. patients; public; participants who have experienced the condition; family members; carers)	9
COSMI00116	Core outcome set developer	1	TRANSPARENT CONSENSUS PROCESS	A protocol is made publically available	7
COSMI00116	Core outcome set developer	1	TRANSPARENT CONSENSUS PROCESS	Prospective registration of COS study in a public registry	6
COSMI00116	Core outcome set developer	1	TRANSPARENT CONSENSUS PROCESS	Initial list of outcomes considered both healthcare professionalsâ€™ and patientsâ€™ views	9
COSMI00116	Core outcome set developer	1	TRANSPARENT CONSENSUS PROCESS	A scoring process and consensus definition is described a priori	6
COSMI00116	Core outcome set developer	1	TRANSPARENT CONSENSUS PROCESS	The consensus definition specifically addressesÂ how the views of multiple stakeholder groups will be taken into account	6
COSMI00116	Core outcome set developer	1	TRANSPARENT CONSENSUS PROCESS	Criteria for including/dropping/adding outcomesÂ are described a priori	6
COSMI00116	Core outcome set developer	1	TRANSPARENT CONSENSUS PROCESS	These criteria specifically address how the views of multiple stakeholder groups will be taken into account	6
COSMI00116	Core outcome set developer	1	TRANSPARENT CONSENSUS PROCESS	Each stakeholder group is approached in a way that should result in that stakeholder group being fairly represented	7
COSMI00117	Core outcome set developer	1	SCOPE	Setting	6
COSMI00117	Core outcome set developer	1	SCOPE	Condition	8
COSMI00117	Core outcome set developer	1	SCOPE	Population	8
COSMI00117	Core outcome set developer	1	SCOPE	Intervention	6
COSMI00117	Core outcome set developer	1	RELEVANT STAKEHOLDER(S)	Those who will use the COS in research (e.g. clinical trialists)	8
COSMI00117	Core outcome set developer	1	RELEVANT STAKEHOLDER(S)	Those who will use the research that should have used the COS (e.g. systematic reviewers; guideline developers; policy makers; regulatory agencies)	8
COSMI00117	Core outcome set developer	1	RELEVANT STAKEHOLDER(S)	Healthcare professionals with experience of patients with the condition	8
COSMI00117	Core outcome set developer	1	RELEVANT STAKEHOLDER(S)	Patients with the condition or their representatives (e.g. patients; public; participants who have experienced the condition; family members; carers)	8
COSMI00117	Core outcome set developer	0	TRANSPARENT CONSENSUS PROCESS	A protocol is made publically available	-9
COSMI00117	Core outcome set developer	0	TRANSPARENT CONSENSUS PROCESS	Prospective registration of COS study in a public registry	-9
COSMI00117	Core outcome set developer	0	TRANSPARENT CONSENSUS PROCESS	Initial list of outcomes considered both healthcare professionalsâ€™ and patientsâ€™ views	-9
COSMI00117	Core outcome set developer	0	TRANSPARENT CONSENSUS PROCESS	A scoring process and consensus definition is described a priori	-9
COSMI00117	Core outcome set developer	0	TRANSPARENT CONSENSUS PROCESS	The consensus definition specifically addressesÂ how the views of multiple stakeholder groups will be taken into account	-9
COSMI00117	Core outcome set developer	0	TRANSPARENT CONSENSUS PROCESS	Criteria for including/dropping/adding outcomesÂ are described a priori	-9
COSMI00117	Core outcome set developer	0	TRANSPARENT CONSENSUS PROCESS	These criteria specifically address how the views of multiple stakeholder groups will be taken into account	-9
COSMI00117	Core outcome set developer	0	TRANSPARENT CONSENSUS PROCESS	Each stakeholder group is approached in a way that should result in that stakeholder group being fairly represented	-9
COSMI00118	Core outcome set user (Trialist)	1	SCOPE	Setting	6
COSMI00118	Core outcome set user (Trialist)	1	SCOPE	Condition	9
COSMI00118	Core outcome set user (Trialist)	1	SCOPE	Population	7
COSMI00118	Core outcome set user (Trialist)	1	SCOPE	Intervention	9
COSMI00118	Core outcome set user (Trialist)	1	RELEVANT STAKEHOLDER(S)	Those who will use the COS in research (e.g. clinical trialists)	9
COSMI00118	Core outcome set user (Trialist)	1	RELEVANT STAKEHOLDER(S)	Those who will use the research that should have used the COS (e.g. systematic reviewers; guideline developers; policy makers; regulatory agencies)	5
COSMI00118	Core outcome set user (Trialist)	1	RELEVANT STAKEHOLDER(S)	Healthcare professionals with experience of patients with the condition	9
COSMI00118	Core outcome set user (Trialist)	1	RELEVANT STAKEHOLDER(S)	Patients with the condition or their representatives (e.g. patients; public; participants who have experienced the condition; family members; carers)	9
COSMI00118	Core outcome set user (Trialist)	1	TRANSPARENT CONSENSUS PROCESS	A protocol is made publically available	9
COSMI00118	Core outcome set user (Trialist)	1	TRANSPARENT CONSENSUS PROCESS	Prospective registration of COS study in a public registry	9
COSMI00118	Core outcome set user (Trialist)	1	TRANSPARENT CONSENSUS PROCESS	Initial list of outcomes considered both healthcare professionalsâ€™ and patientsâ€™ views	8
COSMI00118	Core outcome set user (Trialist)	1	TRANSPARENT CONSENSUS PROCESS	A scoring process and consensus definition is described a priori	9
COSMI00118	Core outcome set user (Trialist)	1	TRANSPARENT CONSENSUS PROCESS	The consensus definition specifically addressesÂ how the views of multiple stakeholder groups will be taken into account	9
COSMI00118	Core outcome set user (Trialist)	1	TRANSPARENT CONSENSUS PROCESS	Criteria for including/dropping/adding outcomesÂ are described a priori	8
COSMI00118	Core outcome set user (Trialist)	1	TRANSPARENT CONSENSUS PROCESS	These criteria specifically address how the views of multiple stakeholder groups will be taken into account	8
COSMI00118	Core outcome set user (Trialist)	1	TRANSPARENT CONSENSUS PROCESS	Each stakeholder group is approached in a way that should result in that stakeholder group being fairly represented	9
COSMI00119	Journal editor	1	SCOPE	Setting	4
COSMI00119	Journal editor	1	SCOPE	Condition	9
COSMI00119	Journal editor	1	SCOPE	Population	7
COSMI00119	Journal editor	1	SCOPE	Intervention	1
COSMI00119	Journal editor	1	RELEVANT STAKEHOLDER(S)	Those who will use the COS in research (e.g. clinical trialists)	9
COSMI00119	Journal editor	1	RELEVANT STAKEHOLDER(S)	Those who will use the research that should have used the COS (e.g. systematic reviewers; guideline developers; policy makers; regulatory agencies)	9
COSMI00119	Journal editor	1	RELEVANT STAKEHOLDER(S)	Healthcare professionals with experience of patients with the condition	9
COSMI00119	Journal editor	1	RELEVANT STAKEHOLDER(S)	Patients with the condition or their representatives (e.g. patients; public; participants who have experienced the condition; family members; carers)	9
COSMI00119	Journal editor	1	TRANSPARENT CONSENSUS PROCESS	A protocol is made publically available	9
COSMI00119	Journal editor	1	TRANSPARENT CONSENSUS PROCESS	Prospective registration of COS study in a public registry	8
COSMI00119	Journal editor	1	TRANSPARENT CONSENSUS PROCESS	Initial list of outcomes considered both healthcare professionalsâ€™ and patientsâ€™ views	9
COSMI00119	Journal editor	1	TRANSPARENT CONSENSUS PROCESS	A scoring process and consensus definition is described a priori	9
COSMI00119	Journal editor	1	TRANSPARENT CONSENSUS PROCESS	The consensus definition specifically addressesÂ how the views of multiple stakeholder groups will be taken into account	9
COSMI00119	Journal editor	1	TRANSPARENT CONSENSUS PROCESS	Criteria for including/dropping/adding outcomesÂ are described a priori	9
COSMI00119	Journal editor	1	TRANSPARENT CONSENSUS PROCESS	These criteria specifically address how the views of multiple stakeholder groups will be taken into account	9
COSMI00119	Journal editor	1	TRANSPARENT CONSENSUS PROCESS	Each stakeholder group is approached in a way that should result in that stakeholder group being fairly represented	9
COSMI00120	Core outcome set developer	1	SCOPE	Setting	6
COSMI00120	Core outcome set developer	1	SCOPE	Condition	8
COSMI00120	Core outcome set developer	1	SCOPE	Population	8
COSMI00120	Core outcome set developer	1	SCOPE	Intervention	9
COSMI00120	Core outcome set developer	1	RELEVANT STAKEHOLDER(S)	Those who will use the COS in research (e.g. clinical trialists)	9
COSMI00120	Core outcome set developer	1	RELEVANT STAKEHOLDER(S)	Those who will use the research that should have used the COS (e.g. systematic reviewers; guideline developers; policy makers; regulatory agencies)	9
COSMI00120	Core outcome set developer	1	RELEVANT STAKEHOLDER(S)	Healthcare professionals with experience of patients with the condition	9
COSMI00120	Core outcome set developer	1	RELEVANT STAKEHOLDER(S)	Patients with the condition or their representatives (e.g. patients; public; participants who have experienced the condition; family members; carers)	9
COSMI00120	Core outcome set developer	1	TRANSPARENT CONSENSUS PROCESS	A protocol is made publically available	9
COSMI00120	Core outcome set developer	1	TRANSPARENT CONSENSUS PROCESS	Prospective registration of COS study in a public registry	9
COSMI00120	Core outcome set developer	1	TRANSPARENT CONSENSUS PROCESS	Initial list of outcomes considered both healthcare professionalsâ€™ and patientsâ€™ views	9
COSMI00120	Core outcome set developer	1	TRANSPARENT CONSENSUS PROCESS	A scoring process and consensus definition is described a priori	9
COSMI00120	Core outcome set developer	1	TRANSPARENT CONSENSUS PROCESS	The consensus definition specifically addressesÂ how the views of multiple stakeholder groups will be taken into account	8
COSMI00120	Core outcome set developer	1	TRANSPARENT CONSENSUS PROCESS	Criteria for including/dropping/adding outcomesÂ are described a priori	8
COSMI00120	Core outcome set developer	1	TRANSPARENT CONSENSUS PROCESS	These criteria specifically address how the views of multiple stakeholder groups will be taken into account	8
COSMI00120	Core outcome set developer	1	TRANSPARENT CONSENSUS PROCESS	Each stakeholder group is approached in a way that should result in that stakeholder group being fairly represented	9
COSMI00121	Core outcome set user (Trialist)	1	SCOPE	Setting	7
COSMI00121	Core outcome set user (Trialist)	1	SCOPE	Condition	7
COSMI00121	Core outcome set user (Trialist)	1	SCOPE	Population	7
COSMI00121	Core outcome set user (Trialist)	1	SCOPE	Intervention	7
COSMI00121	Core outcome set user (Trialist)	1	RELEVANT STAKEHOLDER(S)	Those who will use the COS in research (e.g. clinical trialists)	8
COSMI00121	Core outcome set user (Trialist)	1	RELEVANT STAKEHOLDER(S)	Those who will use the research that should have used the COS (e.g. systematic reviewers; guideline developers; policy makers; regulatory agencies)	7
COSMI00121	Core outcome set user (Trialist)	1	RELEVANT STAKEHOLDER(S)	Healthcare professionals with experience of patients with the condition	5
COSMI00121	Core outcome set user (Trialist)	1	RELEVANT STAKEHOLDER(S)	Patients with the condition or their representatives (e.g. patients; public; participants who have experienced the condition; family members; carers)	6
COSMI00121	Core outcome set user (Trialist)	1	TRANSPARENT CONSENSUS PROCESS	A protocol is made publically available	8
COSMI00121	Core outcome set user (Trialist)	1	TRANSPARENT CONSENSUS PROCESS	Prospective registration of COS study in a public registry	7
COSMI00121	Core outcome set user (Trialist)	1	TRANSPARENT CONSENSUS PROCESS	Initial list of outcomes considered both healthcare professionalsâ€™ and patientsâ€™ views	8
COSMI00121	Core outcome set user (Trialist)	1	TRANSPARENT CONSENSUS PROCESS	A scoring process and consensus definition is described a priori	8
COSMI00121	Core outcome set user (Trialist)	1	TRANSPARENT CONSENSUS PROCESS	The consensus definition specifically addressesÂ how the views of multiple stakeholder groups will be taken into account	8
COSMI00121	Core outcome set user (Trialist)	1	TRANSPARENT CONSENSUS PROCESS	Criteria for including/dropping/adding outcomesÂ are described a priori	8
COSMI00121	Core outcome set user (Trialist)	1	TRANSPARENT CONSENSUS PROCESS	These criteria specifically address how the views of multiple stakeholder groups will be taken into account	8
COSMI00121	Core outcome set user (Trialist)	1	TRANSPARENT CONSENSUS PROCESS	Each stakeholder group is approached in a way that should result in that stakeholder group being fairly represented	8
COSMI00122	Journal editor	1	SCOPE	Setting	5
COSMI00122	Journal editor	1	SCOPE	Condition	8
COSMI00122	Journal editor	1	SCOPE	Population	9
COSMI00122	Journal editor	1	SCOPE	Intervention	8
COSMI00122	Journal editor	1	RELEVANT STAKEHOLDER(S)	Those who will use the COS in research (e.g. clinical trialists)	9
COSMI00122	Journal editor	1	RELEVANT STAKEHOLDER(S)	Those who will use the research that should have used the COS (e.g. systematic reviewers; guideline developers; policy makers; regulatory agencies)	9
COSMI00122	Journal editor	1	RELEVANT STAKEHOLDER(S)	Healthcare professionals with experience of patients with the condition	6
COSMI00122	Journal editor	1	RELEVANT STAKEHOLDER(S)	Patients with the condition or their representatives (e.g. patients; public; participants who have experienced the condition; family members; carers)	6
COSMI00122	Journal editor	1	TRANSPARENT CONSENSUS PROCESS	A protocol is made publically available	5
COSMI00122	Journal editor	1	TRANSPARENT CONSENSUS PROCESS	Prospective registration of COS study in a public registry	7
COSMI00122	Journal editor	1	TRANSPARENT CONSENSUS PROCESS	Initial list of outcomes considered both healthcare professionalsâ€™ and patientsâ€™ views	5
COSMI00122	Journal editor	1	TRANSPARENT CONSENSUS PROCESS	A scoring process and consensus definition is described a priori	8
COSMI00122	Journal editor	1	TRANSPARENT CONSENSUS PROCESS	The consensus definition specifically addressesÂ how the views of multiple stakeholder groups will be taken into account	8
COSMI00122	Journal editor	1	TRANSPARENT CONSENSUS PROCESS	Criteria for including/dropping/adding outcomesÂ are described a priori	8
COSMI00122	Journal editor	1	TRANSPARENT CONSENSUS PROCESS	These criteria specifically address how the views of multiple stakeholder groups will be taken into account	8
COSMI00122	Journal editor	1	TRANSPARENT CONSENSUS PROCESS	Each stakeholder group is approached in a way that should result in that stakeholder group being fairly represented	6
COSMI00123	Journal editor	1	SCOPE	Setting	7
COSMI00123	Journal editor	1	SCOPE	Condition	7
COSMI00123	Journal editor	1	SCOPE	Population	7
COSMI00123	Journal editor	1	SCOPE	Intervention	7
COSMI00123	Journal editor	1	RELEVANT STAKEHOLDER(S)	Those who will use the COS in research (e.g. clinical trialists)	9
COSMI00123	Journal editor	1	RELEVANT STAKEHOLDER(S)	Those who will use the research that should have used the COS (e.g. systematic reviewers; guideline developers; policy makers; regulatory agencies)	9
COSMI00123	Journal editor	1	RELEVANT STAKEHOLDER(S)	Healthcare professionals with experience of patients with the condition	8
COSMI00123	Journal editor	1	RELEVANT STAKEHOLDER(S)	Patients with the condition or their representatives (e.g. patients; public; participants who have experienced the condition; family members; carers)	4
COSMI00123	Journal editor	1	TRANSPARENT CONSENSUS PROCESS	A protocol is made publically available	9
COSMI00123	Journal editor	1	TRANSPARENT CONSENSUS PROCESS	Prospective registration of COS study in a public registry	9
COSMI00123	Journal editor	1	TRANSPARENT CONSENSUS PROCESS	Initial list of outcomes considered both healthcare professionalsâ€™ and patientsâ€™ views	7
COSMI00123	Journal editor	1	TRANSPARENT CONSENSUS PROCESS	A scoring process and consensus definition is described a priori	7
COSMI00123	Journal editor	1	TRANSPARENT CONSENSUS PROCESS	The consensus definition specifically addressesÂ how the views of multiple stakeholder groups will be taken into account	6
COSMI00123	Journal editor	1	TRANSPARENT CONSENSUS PROCESS	Criteria for including/dropping/adding outcomesÂ are described a priori	4
COSMI00123	Journal editor	1	TRANSPARENT CONSENSUS PROCESS	These criteria specifically address how the views of multiple stakeholder groups will be taken into account	4
COSMI00123	Journal editor	1	TRANSPARENT CONSENSUS PROCESS	Each stakeholder group is approached in a way that should result in that stakeholder group being fairly represented	4
COSMI00124	Core outcome set user (Trialist)	1	SCOPE	Setting	7
COSMI00124	Core outcome set user (Trialist)	1	SCOPE	Condition	8
COSMI00124	Core outcome set user (Trialist)	1	SCOPE	Population	8
COSMI00124	Core outcome set user (Trialist)	1	SCOPE	Intervention	8
COSMI00124	Core outcome set user (Trialist)	1	RELEVANT STAKEHOLDER(S)	Those who will use the COS in research (e.g. clinical trialists)	8
COSMI00124	Core outcome set user (Trialist)	1	RELEVANT STAKEHOLDER(S)	Those who will use the research that should have used the COS (e.g. systematic reviewers; guideline developers; policy makers; regulatory agencies)	8
COSMI00124	Core outcome set user (Trialist)	1	RELEVANT STAKEHOLDER(S)	Healthcare professionals with experience of patients with the condition	9
COSMI00124	Core outcome set user (Trialist)	1	RELEVANT STAKEHOLDER(S)	Patients with the condition or their representatives (e.g. patients; public; participants who have experienced the condition; family members; carers)	9
COSMI00124	Core outcome set user (Trialist)	1	TRANSPARENT CONSENSUS PROCESS	A protocol is made publically available	9
COSMI00124	Core outcome set user (Trialist)	1	TRANSPARENT CONSENSUS PROCESS	Prospective registration of COS study in a public registry	7
COSMI00124	Core outcome set user (Trialist)	1	TRANSPARENT CONSENSUS PROCESS	Initial list of outcomes considered both healthcare professionalsâ€™ and patientsâ€™ views	8
COSMI00124	Core outcome set user (Trialist)	1	TRANSPARENT CONSENSUS PROCESS	A scoring process and consensus definition is described a priori	9
COSMI00124	Core outcome set user (Trialist)	1	TRANSPARENT CONSENSUS PROCESS	The consensus definition specifically addressesÂ how the views of multiple stakeholder groups will be taken into account	6
COSMI00124	Core outcome set user (Trialist)	1	TRANSPARENT CONSENSUS PROCESS	Criteria for including/dropping/adding outcomesÂ are described a priori	7
COSMI00124	Core outcome set user (Trialist)	1	TRANSPARENT CONSENSUS PROCESS	These criteria specifically address how the views of multiple stakeholder groups will be taken into account	6
COSMI00124	Core outcome set user (Trialist)	1	TRANSPARENT CONSENSUS PROCESS	Each stakeholder group is approached in a way that should result in that stakeholder group being fairly represented	7
COSMI00125	Core outcome set user (Trialist)	1	SCOPE	Setting	7
COSMI00125	Core outcome set user (Trialist)	1	SCOPE	Condition	8
COSMI00125	Core outcome set user (Trialist)	1	SCOPE	Population	9
COSMI00125	Core outcome set user (Trialist)	1	SCOPE	Intervention	9
COSMI00125	Core outcome set user (Trialist)	1	RELEVANT STAKEHOLDER(S)	Those who will use the COS in research (e.g. clinical trialists)	8
COSMI00125	Core outcome set user (Trialist)	1	RELEVANT STAKEHOLDER(S)	Those who will use the research that should have used the COS (e.g. systematic reviewers; guideline developers; policy makers; regulatory agencies)	6
COSMI00125	Core outcome set user (Trialist)	1	RELEVANT STAKEHOLDER(S)	Healthcare professionals with experience of patients with the condition	5
COSMI00125	Core outcome set user (Trialist)	1	RELEVANT STAKEHOLDER(S)	Patients with the condition or their representatives (e.g. patients; public; participants who have experienced the condition; family members; carers)	5
COSMI00125	Core outcome set user (Trialist)	1	TRANSPARENT CONSENSUS PROCESS	A protocol is made publically available	6
COSMI00125	Core outcome set user (Trialist)	1	TRANSPARENT CONSENSUS PROCESS	Prospective registration of COS study in a public registry	6
COSMI00125	Core outcome set user (Trialist)	1	TRANSPARENT CONSENSUS PROCESS	Initial list of outcomes considered both healthcare professionalsâ€™ and patientsâ€™ views	5
COSMI00125	Core outcome set user (Trialist)	1	TRANSPARENT CONSENSUS PROCESS	A scoring process and consensus definition is described a priori	7
COSMI00125	Core outcome set user (Trialist)	1	TRANSPARENT CONSENSUS PROCESS	The consensus definition specifically addressesÂ how the views of multiple stakeholder groups will be taken into account	5
COSMI00125	Core outcome set user (Trialist)	1	TRANSPARENT CONSENSUS PROCESS	Criteria for including/dropping/adding outcomesÂ are described a priori	6
COSMI00125	Core outcome set user (Trialist)	1	TRANSPARENT CONSENSUS PROCESS	These criteria specifically address how the views of multiple stakeholder groups will be taken into account	5
COSMI00125	Core outcome set user (Trialist)	1	TRANSPARENT CONSENSUS PROCESS	Each stakeholder group is approached in a way that should result in that stakeholder group being fairly represented	5
COSMI00126	Core outcome set user (Trialist)	1	SCOPE	Setting	6
COSMI00126	Core outcome set user (Trialist)	1	SCOPE	Condition	9
COSMI00126	Core outcome set user (Trialist)	1	SCOPE	Population	9
COSMI00126	Core outcome set user (Trialist)	1	SCOPE	Intervention	9
COSMI00126	Core outcome set user (Trialist)	1	RELEVANT STAKEHOLDER(S)	Those who will use the COS in research (e.g. clinical trialists)	5
COSMI00126	Core outcome set user (Trialist)	1	RELEVANT STAKEHOLDER(S)	Those who will use the research that should have used the COS (e.g. systematic reviewers; guideline developers; policy makers; regulatory agencies)	6
COSMI00126	Core outcome set user (Trialist)	1	RELEVANT STAKEHOLDER(S)	Healthcare professionals with experience of patients with the condition	9
COSMI00126	Core outcome set user (Trialist)	1	RELEVANT STAKEHOLDER(S)	Patients with the condition or their representatives (e.g. patients; public; participants who have experienced the condition; family members; carers)	9
COSMI00126	Core outcome set user (Trialist)	1	TRANSPARENT CONSENSUS PROCESS	A protocol is made publically available	9
COSMI00126	Core outcome set user (Trialist)	1	TRANSPARENT CONSENSUS PROCESS	Prospective registration of COS study in a public registry	9
COSMI00126	Core outcome set user (Trialist)	1	TRANSPARENT CONSENSUS PROCESS	Initial list of outcomes considered both healthcare professionalsâ€™ and patientsâ€™ views	9
COSMI00126	Core outcome set user (Trialist)	1	TRANSPARENT CONSENSUS PROCESS	A scoring process and consensus definition is described a priori	8
COSMI00126	Core outcome set user (Trialist)	1	TRANSPARENT CONSENSUS PROCESS	The consensus definition specifically addressesÂ how the views of multiple stakeholder groups will be taken into account	7
COSMI00126	Core outcome set user (Trialist)	1	TRANSPARENT CONSENSUS PROCESS	Criteria for including/dropping/adding outcomesÂ are described a priori	9
COSMI00126	Core outcome set user (Trialist)	1	TRANSPARENT CONSENSUS PROCESS	These criteria specifically address how the views of multiple stakeholder groups will be taken into account	9
COSMI00126	Core outcome set user (Trialist)	1	TRANSPARENT CONSENSUS PROCESS	Each stakeholder group is approached in a way that should result in that stakeholder group being fairly represented	9
COSMI00127	Core outcome set developer	1	SCOPE	Setting	7
COSMI00127	Core outcome set developer	1	SCOPE	Condition	9
COSMI00127	Core outcome set developer	1	SCOPE	Population	9
COSMI00127	Core outcome set developer	1	SCOPE	Intervention	9
COSMI00127	Core outcome set developer	1	RELEVANT STAKEHOLDER(S)	Those who will use the COS in research (e.g. clinical trialists)	8
COSMI00127	Core outcome set developer	1	RELEVANT STAKEHOLDER(S)	Those who will use the research that should have used the COS (e.g. systematic reviewers; guideline developers; policy makers; regulatory agencies)	7
COSMI00127	Core outcome set developer	1	RELEVANT STAKEHOLDER(S)	Healthcare professionals with experience of patients with the condition	9
COSMI00127	Core outcome set developer	1	RELEVANT STAKEHOLDER(S)	Patients with the condition or their representatives (e.g. patients; public; participants who have experienced the condition; family members; carers)	9
COSMI00127	Core outcome set developer	1	TRANSPARENT CONSENSUS PROCESS	A protocol is made publically available	7
COSMI00127	Core outcome set developer	1	TRANSPARENT CONSENSUS PROCESS	Prospective registration of COS study in a public registry	7
COSMI00127	Core outcome set developer	1	TRANSPARENT CONSENSUS PROCESS	Initial list of outcomes considered both healthcare professionalsâ€™ and patientsâ€™ views	5
COSMI00127	Core outcome set developer	1	TRANSPARENT CONSENSUS PROCESS	A scoring process and consensus definition is described a priori	8
COSMI00127	Core outcome set developer	1	TRANSPARENT CONSENSUS PROCESS	The consensus definition specifically addressesÂ how the views of multiple stakeholder groups will be taken into account	8
COSMI00127	Core outcome set developer	1	TRANSPARENT CONSENSUS PROCESS	Criteria for including/dropping/adding outcomesÂ are described a priori	6
COSMI00127	Core outcome set developer	1	TRANSPARENT CONSENSUS PROCESS	These criteria specifically address how the views of multiple stakeholder groups will be taken into account	10
COSMI00127	Core outcome set developer	1	TRANSPARENT CONSENSUS PROCESS	Each stakeholder group is approached in a way that should result in that stakeholder group being fairly represented	8
COSMI00128	Core outcome set user (Trialist)	1	SCOPE	Setting	8
COSMI00128	Core outcome set user (Trialist)	1	SCOPE	Condition	9
COSMI00128	Core outcome set user (Trialist)	1	SCOPE	Population	9
COSMI00128	Core outcome set user (Trialist)	1	SCOPE	Intervention	9
COSMI00128	Core outcome set user (Trialist)	1	RELEVANT STAKEHOLDER(S)	Those who will use the COS in research (e.g. clinical trialists)	9
COSMI00128	Core outcome set user (Trialist)	1	RELEVANT STAKEHOLDER(S)	Those who will use the research that should have used the COS (e.g. systematic reviewers; guideline developers; policy makers; regulatory agencies)	9
COSMI00128	Core outcome set user (Trialist)	1	RELEVANT STAKEHOLDER(S)	Healthcare professionals with experience of patients with the condition	9
COSMI00128	Core outcome set user (Trialist)	1	RELEVANT STAKEHOLDER(S)	Patients with the condition or their representatives (e.g. patients; public; participants who have experienced the condition; family members; carers)	9
COSMI00128	Core outcome set user (Trialist)	1	TRANSPARENT CONSENSUS PROCESS	A protocol is made publically available	9
COSMI00128	Core outcome set user (Trialist)	1	TRANSPARENT CONSENSUS PROCESS	Prospective registration of COS study in a public registry	7
COSMI00128	Core outcome set user (Trialist)	1	TRANSPARENT CONSENSUS PROCESS	Initial list of outcomes considered both healthcare professionalsâ€™ and patientsâ€™ views	8
COSMI00128	Core outcome set user (Trialist)	1	TRANSPARENT CONSENSUS PROCESS	A scoring process and consensus definition is described a priori	9
COSMI00128	Core outcome set user (Trialist)	1	TRANSPARENT CONSENSUS PROCESS	The consensus definition specifically addressesÂ how the views of multiple stakeholder groups will be taken into account	9
COSMI00128	Core outcome set user (Trialist)	1	TRANSPARENT CONSENSUS PROCESS	Criteria for including/dropping/adding outcomesÂ are described a priori	8
COSMI00128	Core outcome set user (Trialist)	1	TRANSPARENT CONSENSUS PROCESS	These criteria specifically address how the views of multiple stakeholder groups will be taken into account	7
COSMI00128	Core outcome set user (Trialist)	1	TRANSPARENT CONSENSUS PROCESS	Each stakeholder group is approached in a way that should result in that stakeholder group being fairly represented	7
COSMI00129	Core outcome set user (Trialist)	1	SCOPE	Setting	7
COSMI00129	Core outcome set user (Trialist)	1	SCOPE	Condition	8
COSMI00129	Core outcome set user (Trialist)	1	SCOPE	Population	8
COSMI00129	Core outcome set user (Trialist)	1	SCOPE	Intervention	9
COSMI00129	Core outcome set user (Trialist)	1	RELEVANT STAKEHOLDER(S)	Those who will use the COS in research (e.g. clinical trialists)	6
COSMI00129	Core outcome set user (Trialist)	1	RELEVANT STAKEHOLDER(S)	Those who will use the research that should have used the COS (e.g. systematic reviewers; guideline developers; policy makers; regulatory agencies)	6
COSMI00129	Core outcome set user (Trialist)	1	RELEVANT STAKEHOLDER(S)	Healthcare professionals with experience of patients with the condition	7
COSMI00129	Core outcome set user (Trialist)	1	RELEVANT STAKEHOLDER(S)	Patients with the condition or their representatives (e.g. patients; public; participants who have experienced the condition; family members; carers)	7
COSMI00129	Core outcome set user (Trialist)	1	TRANSPARENT CONSENSUS PROCESS	A protocol is made publically available	6
COSMI00129	Core outcome set user (Trialist)	1	TRANSPARENT CONSENSUS PROCESS	Prospective registration of COS study in a public registry	7
COSMI00129	Core outcome set user (Trialist)	1	TRANSPARENT CONSENSUS PROCESS	Initial list of outcomes considered both healthcare professionalsâ€™ and patientsâ€™ views	7
COSMI00129	Core outcome set user (Trialist)	1	TRANSPARENT CONSENSUS PROCESS	A scoring process and consensus definition is described a priori	7
COSMI00129	Core outcome set user (Trialist)	1	TRANSPARENT CONSENSUS PROCESS	The consensus definition specifically addressesÂ how the views of multiple stakeholder groups will be taken into account	6
COSMI00129	Core outcome set user (Trialist)	1	TRANSPARENT CONSENSUS PROCESS	Criteria for including/dropping/adding outcomesÂ are described a priori	7
COSMI00129	Core outcome set user (Trialist)	1	TRANSPARENT CONSENSUS PROCESS	These criteria specifically address how the views of multiple stakeholder groups will be taken into account	6
COSMI00129	Core outcome set user (Trialist)	1	TRANSPARENT CONSENSUS PROCESS	Each stakeholder group is approached in a way that should result in that stakeholder group being fairly represented	6
COSMI00130	Core outcome set developer	1	SCOPE	Setting	8
COSMI00130	Core outcome set developer	1	SCOPE	Condition	8
COSMI00130	Core outcome set developer	1	SCOPE	Population	8
COSMI00130	Core outcome set developer	1	SCOPE	Intervention	6
COSMI00130	Core outcome set developer	1	RELEVANT STAKEHOLDER(S)	Those who will use the COS in research (e.g. clinical trialists)	8
COSMI00130	Core outcome set developer	1	RELEVANT STAKEHOLDER(S)	Those who will use the research that should have used the COS (e.g. systematic reviewers; guideline developers; policy makers; regulatory agencies)	6
COSMI00130	Core outcome set developer	1	RELEVANT STAKEHOLDER(S)	Healthcare professionals with experience of patients with the condition	9
COSMI00130	Core outcome set developer	1	RELEVANT STAKEHOLDER(S)	Patients with the condition or their representatives (e.g. patients; public; participants who have experienced the condition; family members; carers)	9
COSMI00130	Core outcome set developer	1	TRANSPARENT CONSENSUS PROCESS	A protocol is made publically available	8
COSMI00130	Core outcome set developer	1	TRANSPARENT CONSENSUS PROCESS	Prospective registration of COS study in a public registry	8
COSMI00130	Core outcome set developer	1	TRANSPARENT CONSENSUS PROCESS	Initial list of outcomes considered both healthcare professionalsâ€™ and patientsâ€™ views	8
COSMI00130	Core outcome set developer	1	TRANSPARENT CONSENSUS PROCESS	A scoring process and consensus definition is described a priori	5
COSMI00130	Core outcome set developer	1	TRANSPARENT CONSENSUS PROCESS	The consensus definition specifically addressesÂ how the views of multiple stakeholder groups will be taken into account	7
COSMI00130	Core outcome set developer	1	TRANSPARENT CONSENSUS PROCESS	Criteria for including/dropping/adding outcomesÂ are described a priori	7
COSMI00130	Core outcome set developer	1	TRANSPARENT CONSENSUS PROCESS	These criteria specifically address how the views of multiple stakeholder groups will be taken into account	7
COSMI00130	Core outcome set developer	1	TRANSPARENT CONSENSUS PROCESS	Each stakeholder group is approached in a way that should result in that stakeholder group being fairly represented	7
COSMI00131	Core outcome set user (Systematic Reviewer)	1	SCOPE	Setting	9
COSMI00131	Core outcome set user (Systematic Reviewer)	1	SCOPE	Condition	9
COSMI00131	Core outcome set user (Systematic Reviewer)	1	SCOPE	Population	9
COSMI00131	Core outcome set user (Systematic Reviewer)	1	SCOPE	Intervention	9
COSMI00131	Core outcome set user (Systematic Reviewer)	1	RELEVANT STAKEHOLDER(S)	Those who will use the COS in research (e.g. clinical trialists)	7
COSMI00131	Core outcome set user (Systematic Reviewer)	1	RELEVANT STAKEHOLDER(S)	Those who will use the research that should have used the COS (e.g. systematic reviewers; guideline developers; policy makers; regulatory agencies)	8
COSMI00131	Core outcome set user (Systematic Reviewer)	1	RELEVANT STAKEHOLDER(S)	Healthcare professionals with experience of patients with the condition	9
COSMI00131	Core outcome set user (Systematic Reviewer)	1	RELEVANT STAKEHOLDER(S)	Patients with the condition or their representatives (e.g. patients; public; participants who have experienced the condition; family members; carers)	8
COSMI00131	Core outcome set user (Systematic Reviewer)	1	TRANSPARENT CONSENSUS PROCESS	A protocol is made publically available	7
COSMI00131	Core outcome set user (Systematic Reviewer)	1	TRANSPARENT CONSENSUS PROCESS	Prospective registration of COS study in a public registry	7
COSMI00131	Core outcome set user (Systematic Reviewer)	1	TRANSPARENT CONSENSUS PROCESS	Initial list of outcomes considered both healthcare professionalsâ€™ and patientsâ€™ views	6
COSMI00131	Core outcome set user (Systematic Reviewer)	1	TRANSPARENT CONSENSUS PROCESS	A scoring process and consensus definition is described a priori	6
COSMI00131	Core outcome set user (Systematic Reviewer)	1	TRANSPARENT CONSENSUS PROCESS	The consensus definition specifically addressesÂ how the views of multiple stakeholder groups will be taken into account	6
COSMI00131	Core outcome set user (Systematic Reviewer)	1	TRANSPARENT CONSENSUS PROCESS	Criteria for including/dropping/adding outcomesÂ are described a priori	5
COSMI00131	Core outcome set user (Systematic Reviewer)	1	TRANSPARENT CONSENSUS PROCESS	These criteria specifically address how the views of multiple stakeholder groups will be taken into account	5
COSMI00131	Core outcome set user (Systematic Reviewer)	1	TRANSPARENT CONSENSUS PROCESS	Each stakeholder group is approached in a way that should result in that stakeholder group being fairly represented	7
COSMI00132	Core outcome set developer	1	SCOPE	Setting	7
COSMI00132	Core outcome set developer	1	SCOPE	Condition	8
COSMI00132	Core outcome set developer	1	SCOPE	Population	4
COSMI00132	Core outcome set developer	1	SCOPE	Intervention	2
COSMI00132	Core outcome set developer	1	RELEVANT STAKEHOLDER(S)	Those who will use the COS in research (e.g. clinical trialists)	7
COSMI00132	Core outcome set developer	1	RELEVANT STAKEHOLDER(S)	Those who will use the research that should have used the COS (e.g. systematic reviewers; guideline developers; policy makers; regulatory agencies)	5
COSMI00132	Core outcome set developer	1	RELEVANT STAKEHOLDER(S)	Healthcare professionals with experience of patients with the condition	7
COSMI00132	Core outcome set developer	1	RELEVANT STAKEHOLDER(S)	Patients with the condition or their representatives (e.g. patients; public; participants who have experienced the condition; family members; carers)	9
COSMI00132	Core outcome set developer	1	TRANSPARENT CONSENSUS PROCESS	A protocol is made publically available	7
COSMI00132	Core outcome set developer	1	TRANSPARENT CONSENSUS PROCESS	Prospective registration of COS study in a public registry	5
COSMI00132	Core outcome set developer	1	TRANSPARENT CONSENSUS PROCESS	Initial list of outcomes considered both healthcare professionalsâ€™ and patientsâ€™ views	4
COSMI00132	Core outcome set developer	1	TRANSPARENT CONSENSUS PROCESS	A scoring process and consensus definition is described a priori	6
COSMI00132	Core outcome set developer	1	TRANSPARENT CONSENSUS PROCESS	The consensus definition specifically addressesÂ how the views of multiple stakeholder groups will be taken into account	5
COSMI00132	Core outcome set developer	1	TRANSPARENT CONSENSUS PROCESS	Criteria for including/dropping/adding outcomesÂ are described a priori	5
COSMI00132	Core outcome set developer	1	TRANSPARENT CONSENSUS PROCESS	These criteria specifically address how the views of multiple stakeholder groups will be taken into account	4
COSMI00132	Core outcome set developer	1	TRANSPARENT CONSENSUS PROCESS	Each stakeholder group is approached in a way that should result in that stakeholder group being fairly represented	6
COSMI00133	Core outcome set user (Trialist)	1	SCOPE	Setting	8
COSMI00133	Core outcome set user (Trialist)	1	SCOPE	Condition	8
COSMI00133	Core outcome set user (Trialist)	1	SCOPE	Population	7
COSMI00133	Core outcome set user (Trialist)	1	SCOPE	Intervention	7
COSMI00133	Core outcome set user (Trialist)	1	RELEVANT STAKEHOLDER(S)	Those who will use the COS in research (e.g. clinical trialists)	9
COSMI00133	Core outcome set user (Trialist)	1	RELEVANT STAKEHOLDER(S)	Those who will use the research that should have used the COS (e.g. systematic reviewers; guideline developers; policy makers; regulatory agencies)	9
COSMI00133	Core outcome set user (Trialist)	1	RELEVANT STAKEHOLDER(S)	Healthcare professionals with experience of patients with the condition	8
COSMI00133	Core outcome set user (Trialist)	1	RELEVANT STAKEHOLDER(S)	Patients with the condition or their representatives (e.g. patients; public; participants who have experienced the condition; family members; carers)	9
COSMI00133	Core outcome set user (Trialist)	1	TRANSPARENT CONSENSUS PROCESS	A protocol is made publically available	6
COSMI00133	Core outcome set user (Trialist)	1	TRANSPARENT CONSENSUS PROCESS	Prospective registration of COS study in a public registry	6
COSMI00133	Core outcome set user (Trialist)	1	TRANSPARENT CONSENSUS PROCESS	Initial list of outcomes considered both healthcare professionalsâ€™ and patientsâ€™ views	6
COSMI00133	Core outcome set user (Trialist)	1	TRANSPARENT CONSENSUS PROCESS	A scoring process and consensus definition is described a priori	8
COSMI00133	Core outcome set user (Trialist)	1	TRANSPARENT CONSENSUS PROCESS	The consensus definition specifically addressesÂ how the views of multiple stakeholder groups will be taken into account	8
COSMI00133	Core outcome set user (Trialist)	1	TRANSPARENT CONSENSUS PROCESS	Criteria for including/dropping/adding outcomesÂ are described a priori	8
COSMI00133	Core outcome set user (Trialist)	1	TRANSPARENT CONSENSUS PROCESS	These criteria specifically address how the views of multiple stakeholder groups will be taken into account	8
[truncated: 2,177 more rows]

## Sheet: Delphi Round 2
UserID	StakeholderGroup	StudyRound	Domain	Outcome	Score
COSMI00009	Core outcome set user (Systematic Reviewer)	2	SCOPE	Setting	8
COSMI00009	Core outcome set user (Systematic Reviewer)	2	SCOPE	Condition	9
COSMI00009	Core outcome set user (Systematic Reviewer)	2	SCOPE	Population	8
COSMI00009	Core outcome set user (Systematic Reviewer)	2	SCOPE	Intervention	9
COSMI00009	Core outcome set user (Systematic Reviewer)	2	RELEVANT STAKEHOLDER(S)	Those who will use the COS in research (e.g. clinical trialists)	8
COSMI00009	Core outcome set user (Systematic Reviewer)	2	RELEVANT STAKEHOLDER(S)	Those who will use the research that should have used the COS (e.g. systematic reviewers; guideline developers; policy makers; regulatory agencies)	9
COSMI00009	Core outcome set user (Systematic Reviewer)	2	RELEVANT STAKEHOLDER(S)	Healthcare professionals with experience of patients with the condition	9
COSMI00009	Core outcome set user (Systematic Reviewer)	2	RELEVANT STAKEHOLDER(S)	Patients with the condition or their representatives (e.g. patients; public; participants who have experienced the condition; family members; carers)	9
COSMI00009	Core outcome set user (Systematic Reviewer)	2	TRANSPARENT CONSENSUS PROCESS'	A protocol is made publically available	8
COSMI00009	Core outcome set user (Systematic Reviewer)	2	TRANSPARENT CONSENSUS PROCESS'	Prospective registration of COS study in a public registry	8
COSMI00009	Core outcome set user (Systematic Reviewer)	2	TRANSPARENT CONSENSUS PROCESS'	Initial list of outcomes considered both healthcare professionalsâ€™ and patientsâ€™ views	9
COSMI00009	Core outcome set user (Systematic Reviewer)	2	TRANSPARENT CONSENSUS PROCESS'	A scoring process and consensus definition is described a priori	9
COSMI00009	Core outcome set user (Systematic Reviewer)	2	TRANSPARENT CONSENSUS PROCESS'	The consensus definition specifically addressesÂ how the views of multiple stakeholder groups will be taken into account	9
COSMI00009	Core outcome set user (Systematic Reviewer)	2	TRANSPARENT CONSENSUS PROCESS'	Criteria for including/dropping/adding outcomesÂ are described a priori	9
COSMI00009	Core outcome set user (Systematic Reviewer)	2	TRANSPARENT CONSENSUS PROCESS'	These criteria specifically address how the views of multiple stakeholder groups will be taken into account	9
COSMI00009	Core outcome set user (Systematic Reviewer)	2	TRANSPARENT CONSENSUS PROCESS'	Each stakeholder group is approached in a way that should result in that stakeholder group being fairly represented	8
COSMI00009	Core outcome set user (Systematic Reviewer)	2	TRANSPARENT CONSENSUS PROCESS'	The research team includes representatives from all or most stakeholder groups who would use or implement the COS (e.g. patients; funders; etc)	9
COSMI00009	Core outcome set user (Systematic Reviewer)	2	TRANSPARENT CONSENSUS PROCESS'	A systematic review was undertaken to identify current outcome reporting practices	7
COSMI00009	Core outcome set user (Systematic Reviewer)	2	TRANSPARENT CONSENSUS PROCESS'	Competing interests are acknowledged in advance and taken into account during the consensus process	9
COSMI00009	Core outcome set user (Systematic Reviewer)	2	TRANSPARENT CONSENSUS PROCESS'	Care is taken to avoid ambiguity of language used in the list of outcomes	10
COSMI00010	Core outcome set developer	2	SCOPE	Setting	6
COSMI00010	Core outcome set developer	2	SCOPE	Condition	9
COSMI00010	Core outcome set developer	2	SCOPE	Population	7
COSMI00010	Core outcome set developer	2	SCOPE	Intervention	7
COSMI00010	Core outcome set developer	2	RELEVANT STAKEHOLDER(S)	Those who will use the COS in research (e.g. clinical trialists)	5
COSMI00010	Core outcome set developer	2	RELEVANT STAKEHOLDER(S)	Those who will use the research that should have used the COS (e.g. systematic reviewers; guideline developers; policy makers; regulatory agencies)	6
COSMI00010	Core outcome set developer	2	RELEVANT STAKEHOLDER(S)	Healthcare professionals with experience of patients with the condition	9
COSMI00010	Core outcome set developer	2	RELEVANT STAKEHOLDER(S)	Patients with the condition or their representatives (e.g. patients; public; participants who have experienced the condition; family members; carers)	9
COSMI00010	Core outcome set developer	2	TRANSPARENT CONSENSUS PROCESS'	A protocol is made publically available	5
COSMI00010	Core outcome set developer	2	TRANSPARENT CONSENSUS PROCESS'	Prospective registration of COS study in a public registry	6
COSMI00010	Core outcome set developer	2	TRANSPARENT CONSENSUS PROCESS'	Initial list of outcomes considered both healthcare professionalsâ€™ and patientsâ€™ views	6
COSMI00010	Core outcome set developer	2	TRANSPARENT CONSENSUS PROCESS'	A scoring process and consensus definition is described a priori	7
COSMI00010	Core outcome set developer	2	TRANSPARENT CONSENSUS PROCESS'	The consensus definition specifically addressesÂ how the views of multiple stakeholder groups will be taken into account	7
COSMI00010	Core outcome set developer	2	TRANSPARENT CONSENSUS PROCESS'	Criteria for including/dropping/adding outcomesÂ are described a priori	6
COSMI00010	Core outcome set developer	2	TRANSPARENT CONSENSUS PROCESS'	These criteria specifically address how the views of multiple stakeholder groups will be taken into account	6
COSMI00010	Core outcome set developer	2	TRANSPARENT CONSENSUS PROCESS'	Each stakeholder group is approached in a way that should result in that stakeholder group being fairly represented	6
COSMI00010	Core outcome set developer	2	TRANSPARENT CONSENSUS PROCESS'	The research team includes representatives from all or most stakeholder groups who would use or implement the COS (e.g. patients; funders; etc)	5
COSMI00010	Core outcome set developer	2	TRANSPARENT CONSENSUS PROCESS'	A systematic review was undertaken to identify current outcome reporting practices	5
COSMI00010	Core outcome set developer	2	TRANSPARENT CONSENSUS PROCESS'	Competing interests are acknowledged in advance and taken into account during the consensus process	6
COSMI00010	Core outcome set developer	2	TRANSPARENT CONSENSUS PROCESS'	Care is taken to avoid ambiguity of language used in the list of outcomes	6
COSMI00011	Core outcome set developer	2	SCOPE	Setting	9
COSMI00011	Core outcome set developer	2	SCOPE	Condition	9
COSMI00011	Core outcome set developer	2	SCOPE	Population	9
COSMI00011	Core outcome set developer	2	SCOPE	Intervention	9
COSMI00011	Core outcome set developer	2	RELEVANT STAKEHOLDER(S)	Those who will use the COS in research (e.g. clinical trialists)	8
COSMI00011	Core outcome set developer	2	RELEVANT STAKEHOLDER(S)	Those who will use the research that should have used the COS (e.g. systematic reviewers; guideline developers; policy makers; regulatory agencies)	5
COSMI00011	Core outcome set developer	2	RELEVANT STAKEHOLDER(S)	Healthcare professionals with experience of patients with the condition	7
COSMI00011	Core outcome set developer	2	RELEVANT STAKEHOLDER(S)	Patients with the condition or their representatives (e.g. patients; public; participants who have experienced the condition; family members; carers)	9
COSMI00011	Core outcome set developer	2	TRANSPARENT CONSENSUS PROCESS'	A protocol is made publically available	7
COSMI00011	Core outcome set developer	2	TRANSPARENT CONSENSUS PROCESS'	Prospective registration of COS study in a public registry	7
COSMI00011	Core outcome set developer	2	TRANSPARENT CONSENSUS PROCESS'	Initial list of outcomes considered both healthcare professionalsâ€™ and patientsâ€™ views	9
COSMI00011	Core outcome set developer	2	TRANSPARENT CONSENSUS PROCESS'	A scoring process and consensus definition is described a priori	9
COSMI00011	Core outcome set developer	2	TRANSPARENT CONSENSUS PROCESS'	The consensus definition specifically addressesÂ how the views of multiple stakeholder groups will be taken into account	9
COSMI00011	Core outcome set developer	2	TRANSPARENT CONSENSUS PROCESS'	Criteria for including/dropping/adding outcomesÂ are described a priori	9
COSMI00011	Core outcome set developer	2	TRANSPARENT CONSENSUS PROCESS'	These criteria specifically address how the views of multiple stakeholder groups will be taken into account	9
COSMI00011	Core outcome set developer	2	TRANSPARENT CONSENSUS PROCESS'	Each stakeholder group is approached in a way that should result in that stakeholder group being fairly represented	8
COSMI00011	Core outcome set developer	2	TRANSPARENT CONSENSUS PROCESS'	The research team includes representatives from all or most stakeholder groups who would use or implement the COS (e.g. patients; funders; etc)	7
COSMI00011	Core outcome set developer	2	TRANSPARENT CONSENSUS PROCESS'	A systematic review was undertaken to identify current outcome reporting practices	5
COSMI00011	Core outcome set developer	2	TRANSPARENT CONSENSUS PROCESS'	Competing interests are acknowledged in advance and taken into account during the consensus process	6
COSMI00011	Core outcome set developer	2	TRANSPARENT CONSENSUS PROCESS'	Care is taken to avoid ambiguity of language used in the list of outcomes	7
COSMI00012	Core outcome set developer	2	SCOPE	Setting	8
COSMI00012	Core outcome set developer	2	SCOPE	Condition	9
COSMI00012	Core outcome set developer	2	SCOPE	Population	9
COSMI00012	Core outcome set developer	2	SCOPE	Intervention	9
COSMI00012	Core outcome set developer	2	RELEVANT STAKEHOLDER(S)	Those who will use the COS in research (e.g. clinical trialists)	8
COSMI00012	Core outcome set developer	2	RELEVANT STAKEHOLDER(S)	Those who will use the research that should have used the COS (e.g. systematic reviewers; guideline developers; policy makers; regulatory agencies)	9
COSMI00012	Core outcome set developer	2	RELEVANT STAKEHOLDER(S)	Healthcare professionals with experience of patients with the condition	7
COSMI00012	Core outcome set developer	2	RELEVANT STAKEHOLDER(S)	Patients with the condition or their representatives (e.g. patients; public; participants who have experienced the condition; family members; carers)	9
COSMI00012	Core outcome set developer	2	TRANSPARENT CONSENSUS PROCESS'	A protocol is made publically available	9
COSMI00012	Core outcome set developer	2	TRANSPARENT CONSENSUS PROCESS'	Prospective registration of COS study in a public registry	8
COSMI00012	Core outcome set developer	2	TRANSPARENT CONSENSUS PROCESS'	Initial list of outcomes considered both healthcare professionalsâ€™ and patientsâ€™ views	6
COSMI00012	Core outcome set developer	2	TRANSPARENT CONSENSUS PROCESS'	A scoring process and consensus definition is described a priori	9
COSMI00012	Core outcome set developer	2	TRANSPARENT CONSENSUS PROCESS'	The consensus definition specifically addressesÂ how the views of multiple stakeholder groups will be taken into account	9
COSMI00012	Core outcome set developer	2	TRANSPARENT CONSENSUS PROCESS'	Criteria for including/dropping/adding outcomesÂ are described a priori	8
COSMI00012	Core outcome set developer	2	TRANSPARENT CONSENSUS PROCESS'	These criteria specifically address how the views of multiple stakeholder groups will be taken into account	8
COSMI00012	Core outcome set developer	2	TRANSPARENT CONSENSUS PROCESS'	Each stakeholder group is approached in a way that should result in that stakeholder group being fairly represented	9
COSMI00012	Core outcome set developer	2	TRANSPARENT CONSENSUS PROCESS'	The research team includes representatives from all or most stakeholder groups who would use or implement the COS (e.g. patients; funders; etc)	2
COSMI00012	Core outcome set developer	2	TRANSPARENT CONSENSUS PROCESS'	A systematic review was undertaken to identify current outcome reporting practices	2
COSMI00012	Core outcome set developer	2	TRANSPARENT CONSENSUS PROCESS'	Competing interests are acknowledged in advance and taken into account during the consensus process	9
COSMI00012	Core outcome set developer	2	TRANSPARENT CONSENSUS PROCESS'	Care is taken to avoid ambiguity of language used in the list of outcomes	4
COSMI00013	Core outcome set user (Systematic Reviewer)	2	SCOPE	Setting	9
COSMI00013	Core outcome set user (Systematic Reviewer)	2	SCOPE	Condition	9
COSMI00013	Core outcome set user (Systematic Reviewer)	2	SCOPE	Population	9
COSMI00013	Core outcome set user (Systematic Reviewer)	2	SCOPE	Intervention	9
COSMI00013	Core outcome set user (Systematic Reviewer)	2	RELEVANT STAKEHOLDER(S)	Those who will use the COS in research (e.g. clinical trialists)	9
COSMI00013	Core outcome set user (Systematic Reviewer)	2	RELEVANT STAKEHOLDER(S)	Those who will use the research that should have used the COS (e.g. systematic reviewers; guideline developers; policy makers; regulatory agencies)	8
COSMI00013	Core outcome set user (Systematic Reviewer)	2	RELEVANT STAKEHOLDER(S)	Healthcare professionals with experience of patients with the condition	8
COSMI00013	Core outcome set user (Systematic Reviewer)	2	RELEVANT STAKEHOLDER(S)	Patients with the condition or their representatives (e.g. patients; public; participants who have experienced the condition; family members; carers)	9
COSMI00013	Core outcome set user (Systematic Reviewer)	2	TRANSPARENT CONSENSUS PROCESS'	A protocol is made publically available	9
COSMI00013	Core outcome set user (Systematic Reviewer)	2	TRANSPARENT CONSENSUS PROCESS'	Prospective registration of COS study in a public registry	9
COSMI00013	Core outcome set user (Systematic Reviewer)	2	TRANSPARENT CONSENSUS PROCESS'	Initial list of outcomes considered both healthcare professionalsâ€™ and patientsâ€™ views	9
COSMI00013	Core outcome set user (Systematic Reviewer)	2	TRANSPARENT CONSENSUS PROCESS'	A scoring process and consensus definition is described a priori	9
COSMI00013	Core outcome set user (Systematic Reviewer)	2	TRANSPARENT CONSENSUS PROCESS'	The consensus definition specifically addressesÂ how the views of multiple stakeholder groups will be taken into account	5
COSMI00013	Core outcome set user (Systematic Reviewer)	2	TRANSPARENT CONSENSUS PROCESS'	Criteria for including/dropping/adding outcomesÂ are described a priori	8
COSMI00013	Core outcome set user (Systematic Reviewer)	2	TRANSPARENT CONSENSUS PROCESS'	These criteria specifically address how the views of multiple stakeholder groups will be taken into account	4
COSMI00013	Core outcome set user (Systematic Reviewer)	2	TRANSPARENT CONSENSUS PROCESS'	Each stakeholder group is approached in a way that should result in that stakeholder group being fairly represented	3
COSMI00013	Core outcome set user (Systematic Reviewer)	2	TRANSPARENT CONSENSUS PROCESS'	The research team includes representatives from all or most stakeholder groups who would use or implement the COS (e.g. patients; funders; etc)	9
COSMI00013	Core outcome set user (Systematic Reviewer)	2	TRANSPARENT CONSENSUS PROCESS'	A systematic review was undertaken to identify current outcome reporting practices	9
COSMI00013	Core outcome set user (Systematic Reviewer)	2	TRANSPARENT CONSENSUS PROCESS'	Competing interests are acknowledged in advance and taken into account during the consensus process	9
COSMI00013	Core outcome set user (Systematic Reviewer)	2	TRANSPARENT CONSENSUS PROCESS'	Care is taken to avoid ambiguity of language used in the list of outcomes	9
COSMI00014	Core outcome set developer	2	SCOPE	Setting	8
COSMI00014	Core outcome set developer	2	SCOPE	Condition	9
COSMI00014	Core outcome set developer	2	SCOPE	Population	9
COSMI00014	Core outcome set developer	2	SCOPE	Intervention	5
COSMI00014	Core outcome set developer	2	RELEVANT STAKEHOLDER(S)	Those who will use the COS in research (e.g. clinical trialists)	7
COSMI00014	Core outcome set developer	2	RELEVANT STAKEHOLDER(S)	Those who will use the research that should have used the COS (e.g. systematic reviewers; guideline developers; policy makers; regulatory agencies)	5
COSMI00014	Core outcome set developer	2	RELEVANT STAKEHOLDER(S)	Healthcare professionals with experience of patients with the condition	8
COSMI00014	Core outcome set developer	2	RELEVANT STAKEHOLDER(S)	Patients with the condition or their representatives (e.g. patients; public; participants who have experienced the condition; family members; carers)	6
COSMI00014	Core outcome set developer	2	TRANSPARENT CONSENSUS PROCESS'	A protocol is made publically available	6
COSMI00014	Core outcome set developer	2	TRANSPARENT CONSENSUS PROCESS'	Prospective registration of COS study in a public registry	6
COSMI00014	Core outcome set developer	2	TRANSPARENT CONSENSUS PROCESS'	Initial list of outcomes considered both healthcare professionalsâ€™ and patientsâ€™ views	7
COSMI00014	Core outcome set developer	2	TRANSPARENT CONSENSUS PROCESS'	A scoring process and consensus definition is described a priori	8
COSMI00014	Core outcome set developer	2	TRANSPARENT CONSENSUS PROCESS'	The consensus definition specifically addressesÂ how the views of multiple stakeholder groups will be taken into account	7
COSMI00014	Core outcome set developer	2	TRANSPARENT CONSENSUS PROCESS'	Criteria for including/dropping/adding outcomesÂ are described a priori	7
COSMI00014	Core outcome set developer	2	TRANSPARENT CONSENSUS PROCESS'	These criteria specifically address how the views of multiple stakeholder groups will be taken into account	7
COSMI00014	Core outcome set developer	2	TRANSPARENT CONSENSUS PROCESS'	Each stakeholder group is approached in a way that should result in that stakeholder group being fairly represented	7
COSMI00014	Core outcome set developer	2	TRANSPARENT CONSENSUS PROCESS'	The research team includes representatives from all or most stakeholder groups who would use or implement the COS (e.g. patients; funders; etc)	7
COSMI00014	Core outcome set developer	2	TRANSPARENT CONSENSUS PROCESS'	A systematic review was undertaken to identify current outcome reporting practices	5
COSMI00014	Core outcome set developer	2	TRANSPARENT CONSENSUS PROCESS'	Competing interests are acknowledged in advance and taken into account during the consensus process	9
COSMI00014	Core outcome set developer	2	TRANSPARENT CONSENSUS PROCESS'	Care is taken to avoid ambiguity of language used in the list of outcomes	5
COSMI00015	Core outcome set developer	2	SCOPE	Setting	7
COSMI00015	Core outcome set developer	2	SCOPE	Condition	9
COSMI00015	Core outcome set developer	2	SCOPE	Population	9
COSMI00015	Core outcome set developer	2	SCOPE	Intervention	9
COSMI00015	Core outcome set developer	2	RELEVANT STAKEHOLDER(S)	Those who will use the COS in research (e.g. clinical trialists)	9
COSMI00015	Core outcome set developer	2	RELEVANT STAKEHOLDER(S)	Those who will use the research that should have used the COS (e.g. systematic reviewers; guideline developers; policy makers; regulatory agencies)	6
COSMI00015	Core outcome set developer	2	RELEVANT STAKEHOLDER(S)	Healthcare professionals with experience of patients with the condition	9
COSMI00015	Core outcome set developer	2	RELEVANT STAKEHOLDER(S)	Patients with the condition or their representatives (e.g. patients; public; participants who have experienced the condition; family members; carers)	9
COSMI00015	Core outcome set developer	2	TRANSPARENT CONSENSUS PROCESS'	A protocol is made publically available	5
COSMI00015	Core outcome set developer	2	TRANSPARENT CONSENSUS PROCESS'	Prospective registration of COS study in a public registry	5
COSMI00015	Core outcome set developer	2	TRANSPARENT CONSENSUS PROCESS'	Initial list of outcomes considered both healthcare professionalsâ€™ and patientsâ€™ views	9
COSMI00015	Core outcome set developer	2	TRANSPARENT CONSENSUS PROCESS'	A scoring process and consensus definition is described a priori	5
COSMI00015	Core outcome set developer	2	TRANSPARENT CONSENSUS PROCESS'	The consensus definition specifically addressesÂ how the views of multiple stakeholder groups will be taken into account	7
COSMI00015	Core outcome set developer	2	TRANSPARENT CONSENSUS PROCESS'	Criteria for including/dropping/adding outcomesÂ are described a priori	7
COSMI00015	Core outcome set developer	2	TRANSPARENT CONSENSUS PROCESS'	These criteria specifically address how the views of multiple stakeholder groups will be taken into account	7
COSMI00015	Core outcome set developer	2	TRANSPARENT CONSENSUS PROCESS'	Each stakeholder group is approached in a way that should result in that stakeholder group being fairly represented	5
COSMI00015	Core outcome set developer	2	TRANSPARENT CONSENSUS PROCESS'	The research team includes representatives from all or most stakeholder groups who would use or implement the COS (e.g. patients; funders; etc)	5
COSMI00015	Core outcome set developer	2	TRANSPARENT CONSENSUS PROCESS'	A systematic review was undertaken to identify current outcome reporting practices	5
COSMI00015	Core outcome set developer	2	TRANSPARENT CONSENSUS PROCESS'	Competing interests are acknowledged in advance and taken into account during the consensus process	7
COSMI00015	Core outcome set developer	2	TRANSPARENT CONSENSUS PROCESS'	Care is taken to avoid ambiguity of language used in the list of outcomes	7
COSMI00016	Core outcome set developer	2	SCOPE	Setting	9
COSMI00016	Core outcome set developer	2	SCOPE	Condition	9
COSMI00016	Core outcome set developer	2	SCOPE	Population	9
COSMI00016	Core outcome set developer	2	SCOPE	Intervention	5
COSMI00016	Core outcome set developer	2	RELEVANT STAKEHOLDER(S)	Those who will use the COS in research (e.g. clinical trialists)	9
COSMI00016	Core outcome set developer	2	RELEVANT STAKEHOLDER(S)	Those who will use the research that should have used the COS (e.g. systematic reviewers; guideline developers; policy makers; regulatory agencies)	6
COSMI00016	Core outcome set developer	2	RELEVANT STAKEHOLDER(S)	Healthcare professionals with experience of patients with the condition	9
COSMI00016	Core outcome set developer	2	RELEVANT STAKEHOLDER(S)	Patients with the condition or their representatives (e.g. patients; public; participants who have experienced the condition; family members; carers)	9
COSMI00016	Core outcome set developer	2	TRANSPARENT CONSENSUS PROCESS'	A protocol is made publically available	6
COSMI00016	Core outcome set developer	2	TRANSPARENT CONSENSUS PROCESS'	Prospective registration of COS study in a public registry	6
COSMI00016	Core outcome set developer	2	TRANSPARENT CONSENSUS PROCESS'	Initial list of outcomes considered both healthcare professionalsâ€™ and patientsâ€™ views	9
COSMI00016	Core outcome set developer	2	TRANSPARENT CONSENSUS PROCESS'	A scoring process and consensus definition is described a priori	6
COSMI00016	Core outcome set developer	2	TRANSPARENT CONSENSUS PROCESS'	The consensus definition specifically addressesÂ how the views of multiple stakeholder groups will be taken into account	8
COSMI00016	Core outcome set developer	2	TRANSPARENT CONSENSUS PROCESS'	Criteria for including/dropping/adding outcomesÂ are described a priori	8
COSMI00016	Core outcome set developer	2	TRANSPARENT CONSENSUS PROCESS'	These criteria specifically address how the views of multiple stakeholder groups will be taken into account	5
COSMI00016	Core outcome set developer	2	TRANSPARENT CONSENSUS PROCESS'	Each stakeholder group is approached in a way that should result in that stakeholder group being fairly represented	8
COSMI00016	Core outcome set developer	2	TRANSPARENT CONSENSUS PROCESS'	The research team includes representatives from all or most stakeholder groups who would use or implement the COS (e.g. patients; funders; etc)	6
COSMI00016	Core outcome set developer	2	TRANSPARENT CONSENSUS PROCESS'	A systematic review was undertaken to identify current outcome reporting practices	8
COSMI00016	Core outcome set developer	2	TRANSPARENT CONSENSUS PROCESS'	Competing interests are acknowledged in advance and taken into account during the consensus process	8
COSMI00016	Core outcome set developer	2	TRANSPARENT CONSENSUS PROCESS'	Care is taken to avoid ambiguity of language used in the list of outcomes	9
COSMI00017	Core outcome set developer	2	SCOPE	Setting	9
COSMI00017	Core outcome set developer	2	SCOPE	Condition	9
COSMI00017	Core outcome set developer	2	SCOPE	Population	9
COSMI00017	Core outcome set developer	2	SCOPE	Intervention	6
COSMI00017	Core outcome set developer	2	RELEVANT STAKEHOLDER(S)	Those who will use the COS in research (e.g. clinical trialists)	9
COSMI00017	Core outcome set developer	2	RELEVANT STAKEHOLDER(S)	Those who will use the research that should have used the COS (e.g. systematic reviewers; guideline developers; policy makers; regulatory agencies)	6
COSMI00017	Core outcome set developer	2	RELEVANT STAKEHOLDER(S)	Healthcare professionals with experience of patients with the condition	9
COSMI00017	Core outcome set developer	2	RELEVANT STAKEHOLDER(S)	Patients with the condition or their representatives (e.g. patients; public; participants who have experienced the condition; family members; carers)	9
COSMI00017	Core outcome set developer	2	TRANSPARENT CONSENSUS PROCESS'	A protocol is made publically available	7
COSMI00017	Core outcome set developer	2	TRANSPARENT CONSENSUS PROCESS'	Prospective registration of COS study in a public registry	9
COSMI00017	Core outcome set developer	2	TRANSPARENT CONSENSUS PROCESS'	Initial list of outcomes considered both healthcare professionalsâ€™ and patientsâ€™ views	9
COSMI00017	Core outcome set developer	2	TRANSPARENT CONSENSUS PROCESS'	A scoring process and consensus definition is described a priori	9
COSMI00017	Core outcome set developer	2	TRANSPARENT CONSENSUS PROCESS'	The consensus definition specifically addressesÂ how the views of multiple stakeholder groups will be taken into account	6
COSMI00017	Core outcome set developer	2	TRANSPARENT CONSENSUS PROCESS'	Criteria for including/dropping/adding outcomesÂ are described a priori	7
COSMI00017	Core outcome set developer	2	TRANSPARENT CONSENSUS PROCESS'	These criteria specifically address how the views of multiple stakeholder groups will be taken into account	6
COSMI00017	Core outcome set developer	2	TRANSPARENT CONSENSUS PROCESS'	Each stakeholder group is approached in a way that should result in that stakeholder group being fairly represented	9
COSMI00017	Core outcome set developer	2	TRANSPARENT CONSENSUS PROCESS'	The research team includes representatives from all or most stakeholder groups who would use or implement the COS (e.g. patients; funders; etc)	6
COSMI00017	Core outcome set developer	2	TRANSPARENT CONSENSUS PROCESS'	A systematic review was undertaken to identify current outcome reporting practices	9
COSMI00017	Core outcome set developer	2	TRANSPARENT CONSENSUS PROCESS'	Competing interests are acknowledged in advance and taken into account during the consensus process	9
COSMI00017	Core outcome set developer	2	TRANSPARENT CONSENSUS PROCESS'	Care is taken to avoid ambiguity of language used in the list of outcomes	9
COSMI00019	Core outcome set developer	2	SCOPE	Setting	7
COSMI00019	Core outcome set developer	2	SCOPE	Condition	8
COSMI00019	Core outcome set developer	2	SCOPE	Population	8
COSMI00019	Core outcome set developer	2	SCOPE	Intervention	7
COSMI00019	Core outcome set developer	2	RELEVANT STAKEHOLDER(S)	Those who will use the COS in research (e.g. clinical trialists)	7
COSMI00019	Core outcome set developer	2	RELEVANT STAKEHOLDER(S)	Those who will use the research that should have used the COS (e.g. systematic reviewers; guideline developers; policy makers; regulatory agencies)	7
COSMI00019	Core outcome set developer	2	RELEVANT STAKEHOLDER(S)	Healthcare professionals with experience of patients with the condition	7
COSMI00019	Core outcome set developer	2	RELEVANT STAKEHOLDER(S)	Patients with the condition or their representatives (e.g. patients; public; participants who have experienced the condition; family members; carers)	6
COSMI00019	Core outcome set developer	2	TRANSPARENT CONSENSUS PROCESS'	A protocol is made publically available	6
COSMI00019	Core outcome set developer	2	TRANSPARENT CONSENSUS PROCESS'	Prospective registration of COS study in a public registry	6
COSMI00019	Core outcome set developer	2	TRANSPARENT CONSENSUS PROCESS'	Initial list of outcomes considered both healthcare professionalsâ€™ and patientsâ€™ views	6
COSMI00019	Core outcome set developer	2	TRANSPARENT CONSENSUS PROCESS'	A scoring process and consensus definition is described a priori	7
COSMI00019	Core outcome set developer	2	TRANSPARENT CONSENSUS PROCESS'	The consensus definition specifically addressesÂ how the views of multiple stakeholder groups will be taken into account	7
COSMI00019	Core outcome set developer	2	TRANSPARENT CONSENSUS PROCESS'	Criteria for including/dropping/adding outcomesÂ are described a priori	6
COSMI00019	Core outcome set developer	2	TRANSPARENT CONSENSUS PROCESS'	These criteria specifically address how the views of multiple stakeholder groups will be taken into account	6
COSMI00019	Core outcome set developer	2	TRANSPARENT CONSENSUS PROCESS'	Each stakeholder group is approached in a way that should result in that stakeholder group being fairly represented	6
COSMI00019	Core outcome set developer	2	TRANSPARENT CONSENSUS PROCESS'	The research team includes representatives from all or most stakeholder groups who would use or implement the COS (e.g. patients; funders; etc)	5
COSMI00019	Core outcome set developer	2	TRANSPARENT CONSENSUS PROCESS'	A systematic review was undertaken to identify current outcome reporting practices	7
COSMI00019	Core outcome set developer	2	TRANSPARENT CONSENSUS PROCESS'	Competing interests are acknowledged in advance and taken into account during the consensus process	5
COSMI00019	Core outcome set developer	2	TRANSPARENT CONSENSUS PROCESS'	Care is taken to avoid ambiguity of language used in the list of outcomes	6
COSMI00020	Core outcome set developer	2	SCOPE	Setting	7
COSMI00020	Core outcome set developer	2	SCOPE	Condition	9
COSMI00020	Core outcome set developer	2	SCOPE	Population	9
COSMI00020	Core outcome set developer	2	SCOPE	Intervention	6
COSMI00020	Core outcome set developer	2	RELEVANT STAKEHOLDER(S)	Those who will use the COS in research (e.g. clinical trialists)	7
COSMI00020	Core outcome set developer	2	RELEVANT STAKEHOLDER(S)	Those who will use the research that should have used the COS (e.g. systematic reviewers; guideline developers; policy makers; regulatory agencies)	7
COSMI00020	Core outcome set developer	2	RELEVANT STAKEHOLDER(S)	Healthcare professionals with experience of patients with the condition	9
COSMI00020	Core outcome set developer	2	RELEVANT STAKEHOLDER(S)	Patients with the condition or their representatives (e.g. patients; public; participants who have experienced the condition; family members; carers)	9
COSMI00020	Core outcome set developer	2	TRANSPARENT CONSENSUS PROCESS'	A protocol is made publically available	7
COSMI00020	Core outcome set developer	2	TRANSPARENT CONSENSUS PROCESS'	Prospective registration of COS study in a public registry	5
COSMI00020	Core outcome set developer	2	TRANSPARENT CONSENSUS PROCESS'	Initial list of outcomes considered both healthcare professionalsâ€™ and patientsâ€™ views	9
COSMI00020	Core outcome set developer	2	TRANSPARENT CONSENSUS PROCESS'	A scoring process and consensus definition is described a priori	9
COSMI00020	Core outcome set developer	2	TRANSPARENT CONSENSUS PROCESS'	The consensus definition specifically addressesÂ how the views of multiple stakeholder groups will be taken into account	8
COSMI00020	Core outcome set developer	2	TRANSPARENT CONSENSUS PROCESS'	Criteria for including/dropping/adding outcomesÂ are described a priori	8
COSMI00020	Core outcome set developer	2	TRANSPARENT CONSENSUS PROCESS'	These criteria specifically address how the views of multiple stakeholder groups will be taken into account	6
COSMI00020	Core outcome set developer	2	TRANSPARENT CONSENSUS PROCESS'	Each stakeholder group is approached in a way that should result in that stakeholder group being fairly represented	6
COSMI00020	Core outcome set developer	2	TRANSPARENT CONSENSUS PROCESS'	The research team includes representatives from all or most stakeholder groups who would use or implement the COS (e.g. patients; funders; etc)	9
COSMI00020	Core outcome set developer	2	TRANSPARENT CONSENSUS PROCESS'	A systematic review was undertaken to identify current outcome reporting practices	9
COSMI00020	Core outcome set developer	2	TRANSPARENT CONSENSUS PROCESS'	Competing interests are acknowledged in advance and taken into account during the consensus process	7
COSMI00020	Core outcome set developer	2	TRANSPARENT CONSENSUS PROCESS'	Care is taken to avoid ambiguity of language used in the list of outcomes	9
COSMI00021	Core outcome set developer	2	SCOPE	Setting	9
COSMI00021	Core outcome set developer	2	SCOPE	Condition	9
COSMI00021	Core outcome set developer	2	SCOPE	Population	9
COSMI00021	Core outcome set developer	2	SCOPE	Intervention	9
COSMI00021	Core outcome set developer	2	RELEVANT STAKEHOLDER(S)	Those who will use the COS in research (e.g. clinical trialists)	8
COSMI00021	Core outcome set developer	2	RELEVANT STAKEHOLDER(S)	Those who will use the research that should have used the COS (e.g. systematic reviewers; guideline developers; policy makers; regulatory agencies)	6
COSMI00021	Core outcome set developer	2	RELEVANT STAKEHOLDER(S)	Healthcare professionals with experience of patients with the condition	7
COSMI00021	Core outcome set developer	2	RELEVANT STAKEHOLDER(S)	Patients with the condition or their representatives (e.g. patients; public; participants who have experienced the condition; family members; carers)	9
COSMI00021	Core outcome set developer	2	TRANSPARENT CONSENSUS PROCESS'	A protocol is made publically available	6
COSMI00021	Core outcome set developer	2	TRANSPARENT CONSENSUS PROCESS'	Prospective registration of COS study in a public registry	7
COSMI00021	Core outcome set developer	2	TRANSPARENT CONSENSUS PROCESS'	Initial list of outcomes considered both healthcare professionalsâ€™ and patientsâ€™ views	9
COSMI00021	Core outcome set developer	2	TRANSPARENT CONSENSUS PROCESS'	A scoring process and consensus definition is described a priori	7
COSMI00021	Core outcome set developer	2	TRANSPARENT CONSENSUS PROCESS'	The consensus definition specifically addressesÂ how the views of multiple stakeholder groups will be taken into account	4
COSMI00021	Core outcome set developer	2	TRANSPARENT CONSENSUS PROCESS'	Criteria for including/dropping/adding outcomesÂ are described a priori	6
COSMI00021	Core outcome set developer	2	TRANSPARENT CONSENSUS PROCESS'	These criteria specifically address how the views of multiple stakeholder groups will be taken into account	6
COSMI00021	Core outcome set developer	2	TRANSPARENT CONSENSUS PROCESS'	Each stakeholder group is approached in a way that should result in that stakeholder group being fairly represented	9
COSMI00021	Core outcome set developer	2	TRANSPARENT CONSENSUS PROCESS'	The research team includes representatives from all or most stakeholder groups who would use or implement the COS (e.g. patients; funders; etc)	9
COSMI00021	Core outcome set developer	2	TRANSPARENT CONSENSUS PROCESS'	A systematic review was undertaken to identify current outcome reporting practices	9
COSMI00021	Core outcome set developer	2	TRANSPARENT CONSENSUS PROCESS'	Competing interests are acknowledged in advance and taken into account during the consensus process	6
COSMI00021	Core outcome set developer	2	TRANSPARENT CONSENSUS PROCESS'	Care is taken to avoid ambiguity of language used in the list of outcomes	3
COSMI00022	Patient representative	2	SCOPE	Setting	8
COSMI00022	Patient representative	2	SCOPE	Condition	9
COSMI00022	Patient representative	2	SCOPE	Population	6
COSMI00022	Patient representative	2	SCOPE	Intervention	5
COSMI00022	Patient representative	2	RELEVANT STAKEHOLDER(S)	Those who will use the COS in research (e.g. clinical trialists)	7
COSMI00022	Patient representative	2	RELEVANT STAKEHOLDER(S)	Those who will use the research that should have used the COS (e.g. systematic reviewers; guideline developers; policy makers; regulatory agencies)	5
COSMI00022	Patient representative	2	RELEVANT STAKEHOLDER(S)	Healthcare professionals with experience of patients with the condition	9
COSMI00022	Patient representative	2	RELEVANT STAKEHOLDER(S)	Patients with the condition or their representatives (e.g. patients; public; participants who have experienced the condition; family members; carers)	9
COSMI00022	Patient representative	2	TRANSPARENT CONSENSUS PROCESS'	A protocol is made publically available	4
COSMI00022	Patient representative	2	TRANSPARENT CONSENSUS PROCESS'	Prospective registration of COS study in a public registry	4
COSMI00022	Patient representative	2	TRANSPARENT CONSENSUS PROCESS'	Initial list of outcomes considered both healthcare professionalsâ€™ and patientsâ€™ views	4
COSMI00022	Patient representative	2	TRANSPARENT CONSENSUS PROCESS'	A scoring process and consensus definition is described a priori	9
COSMI00022	Patient representative	2	TRANSPARENT CONSENSUS PROCESS'	The consensus definition specifically addressesÂ how the views of multiple stakeholder groups will be taken into account	9
COSMI00022	Patient representative	2	TRANSPARENT CONSENSUS PROCESS'	Criteria for including/dropping/adding outcomesÂ are described a priori	7
COSMI00022	Patient representative	2	TRANSPARENT CONSENSUS PROCESS'	These criteria specifically address how the views of multiple stakeholder groups will be taken into account	9
COSMI00022	Patient representative	2	TRANSPARENT CONSENSUS PROCESS'	Each stakeholder group is approached in a way that should result in that stakeholder group being fairly represented	9
COSMI00022	Patient representative	2	TRANSPARENT CONSENSUS PROCESS'	The research team includes representatives from all or most stakeholder groups who would use or implement the COS (e.g. patients; funders; etc)	7
COSMI00022	Patient representative	2	TRANSPARENT CONSENSUS PROCESS'	A systematic review was undertaken to identify current outcome reporting practices	7
COSMI00022	Patient representative	2	TRANSPARENT CONSENSUS PROCESS'	Competing interests are acknowledged in advance and taken into account during the consensus process	9
COSMI00022	Patient representative	2	TRANSPARENT CONSENSUS PROCESS'	Care is taken to avoid ambiguity of language used in the list of outcomes	6
COSMI00023	Core outcome set user (Systematic Reviewer)	2	SCOPE	Setting	6
COSMI00023	Core outcome set user (Systematic Reviewer)	2	SCOPE	Condition	9
COSMI00023	Core outcome set user (Systematic Reviewer)	2	SCOPE	Population	9
COSMI00023	Core outcome set user (Systematic Reviewer)	2	SCOPE	Intervention	6
COSMI00023	Core outcome set user (Systematic Reviewer)	2	RELEVANT STAKEHOLDER(S)	Those who will use the COS in research (e.g. clinical trialists)	9
COSMI00023	Core outcome set user (Systematic Reviewer)	2	RELEVANT STAKEHOLDER(S)	Those who will use the research that should have used the COS (e.g. systematic reviewers; guideline developers; policy makers; regulatory agencies)	7
COSMI00023	Core outcome set user (Systematic Reviewer)	2	RELEVANT STAKEHOLDER(S)	Healthcare professionals with experience of patients with the condition	9
COSMI00023	Core outcome set user (Systematic Reviewer)	2	RELEVANT STAKEHOLDER(S)	Patients with the condition or their representatives (e.g. patients; public; participants who have experienced the condition; family members; carers)	9
COSMI00023	Core outcome set user (Systematic Reviewer)	2	TRANSPARENT CONSENSUS PROCESS'	A protocol is made publically available	6
COSMI00023	Core outcome set user (Systematic Reviewer)	2	TRANSPARENT CONSENSUS PROCESS'	Prospective registration of COS study in a public registry	9
COSMI00023	Core outcome set user (Systematic Reviewer)	2	TRANSPARENT CONSENSUS PROCESS'	Initial list of outcomes considered both healthcare professionalsâ€™ and patientsâ€™ views	9
COSMI00023	Core outcome set user (Systematic Reviewer)	2	TRANSPARENT CONSENSUS PROCESS'	A scoring process and consensus definition is described a priori	9
COSMI00023	Core outcome set user (Systematic Reviewer)	2	TRANSPARENT CONSENSUS PROCESS'	The consensus definition specifically addressesÂ how the views of multiple stakeholder groups will be taken into account	8
COSMI00023	Core outcome set user (Systematic Reviewer)	2	TRANSPARENT CONSENSUS PROCESS'	Criteria for including/dropping/adding outcomesÂ are described a priori	7
COSMI00023	Core outcome set user (Systematic Reviewer)	2	TRANSPARENT CONSENSUS PROCESS'	These criteria specifically address how the views of multiple stakeholder groups will be taken into account	7
COSMI00023	Core outcome set user (Systematic Reviewer)	2	TRANSPARENT CONSENSUS PROCESS'	Each stakeholder group is approached in a way that should result in that stakeholder group being fairly represented	9
COSMI00023	Core outcome set user (Systematic Reviewer)	2	TRANSPARENT CONSENSUS PROCESS'	The research team includes representatives from all or most stakeholder groups who would use or implement the COS (e.g. patients; funders; etc)	6
COSMI00023	Core outcome set user (Systematic Reviewer)	2	TRANSPARENT CONSENSUS PROCESS'	A systematic review was undertaken to identify current outcome reporting practices	8
COSMI00023	Core outcome set user (Systematic Reviewer)	2	TRANSPARENT CONSENSUS PROCESS'	Competing interests are acknowledged in advance and taken into account during the consensus process	9
COSMI00023	Core outcome set user (Systematic Reviewer)	2	TRANSPARENT CONSENSUS PROCESS'	Care is taken to avoid ambiguity of language used in the list of outcomes	8
COSMI00024	Core outcome set developer	2	SCOPE	Setting	6
COSMI00024	Core outcome set developer	2	SCOPE	Condition	6
COSMI00024	Core outcome set developer	2	SCOPE	Population	6
COSMI00024	Core outcome set developer	2	SCOPE	Intervention	6
COSMI00024	Core outcome set developer	2	RELEVANT STAKEHOLDER(S)	Those who will use the COS in research (e.g. clinical trialists)	4
COSMI00024	Core outcome set developer	2	RELEVANT STAKEHOLDER(S)	Those who will use the research that should have used the COS (e.g. systematic reviewers; guideline developers; policy makers; regulatory agencies)	4
COSMI00024	Core outcome set developer	2	RELEVANT STAKEHOLDER(S)	Healthcare professionals with experience of patients with the condition	8
COSMI00024	Core outcome set developer	2	RELEVANT STAKEHOLDER(S)	Patients with the condition or their representatives (e.g. patients; public; participants who have experienced the condition; family members; carers)	8
COSMI00024	Core outcome set developer	2	TRANSPARENT CONSENSUS PROCESS'	A protocol is made publically available	5
COSMI00024	Core outcome set developer	2	TRANSPARENT CONSENSUS PROCESS'	Prospective registration of COS study in a public registry	5
COSMI00024	Core outcome set developer	2	TRANSPARENT CONSENSUS PROCESS'	Initial list of outcomes considered both healthcare professionalsâ€™ and patientsâ€™ views	6
COSMI00024	Core outcome set developer	2	TRANSPARENT CONSENSUS PROCESS'	A scoring process and consensus definition is described a priori	5
COSMI00024	Core outcome set developer	2	TRANSPARENT CONSENSUS PROCESS'	The consensus definition specifically addressesÂ how the views of multiple stakeholder groups will be taken into account	5
COSMI00024	Core outcome set developer	2	TRANSPARENT CONSENSUS PROCESS'	Criteria for including/dropping/adding outcomesÂ are described a priori	6
COSMI00024	Core outcome set developer	2	TRANSPARENT CONSENSUS PROCESS'	These criteria specifically address how the views of multiple stakeholder groups will be taken into account	5
COSMI00024	Core outcome set developer	2	TRANSPARENT CONSENSUS PROCESS'	Each stakeholder group is approached in a way that should result in that stakeholder group being fairly represented	5
COSMI00024	Core outcome set developer	2	TRANSPARENT CONSENSUS PROCESS'	The research team includes representatives from all or most stakeholder groups who would use or implement the COS (e.g. patients; funders; etc)	8
COSMI00024	Core outcome set developer	2	TRANSPARENT CONSENSUS PROCESS'	A systematic review was undertaken to identify current outcome reporting practices	7
COSMI00024	Core outcome set developer	2	TRANSPARENT CONSENSUS PROCESS'	Competing interests are acknowledged in advance and taken into account during the consensus process	8
COSMI00024	Core outcome set developer	2	TRANSPARENT CONSENSUS PROCESS'	Care is taken to avoid ambiguity of language used in the list of outcomes	7
COSMI00026	Core outcome set developer	2	SCOPE	Setting	9
COSMI00026	Core outcome set developer	2	SCOPE	Condition	9
COSMI00026	Core outcome set developer	2	SCOPE	Population	9
COSMI00026	Core outcome set developer	2	SCOPE	Intervention	9
COSMI00026	Core outcome set developer	2	RELEVANT STAKEHOLDER(S)	Those who will use the COS in research (e.g. clinical trialists)	9
COSMI00026	Core outcome set developer	2	RELEVANT STAKEHOLDER(S)	Those who will use the research that should have used the COS (e.g. systematic reviewers; guideline developers; policy makers; regulatory agencies)	6
COSMI00026	Core outcome set developer	2	RELEVANT STAKEHOLDER(S)	Healthcare professionals with experience of patients with the condition	9
COSMI00026	Core outcome set developer	2	RELEVANT STAKEHOLDER(S)	Patients with the condition or their representatives (e.g. patients; public; participants who have experienced the condition; family members; carers)	9
COSMI00026	Core outcome set developer	2	TRANSPARENT CONSENSUS PROCESS'	A protocol is made publically available	7
COSMI00026	Core outcome set developer	2	TRANSPARENT CONSENSUS PROCESS'	Prospective registration of COS study in a public registry	9
COSMI00026	Core outcome set developer	2	TRANSPARENT CONSENSUS PROCESS'	Initial list of outcomes considered both healthcare professionalsâ€™ and patientsâ€™ views	9
COSMI00026	Core outcome set developer	2	TRANSPARENT CONSENSUS PROCESS'	A scoring process and consensus definition is described a priori	5
COSMI00026	Core outcome set developer	2	TRANSPARENT CONSENSUS PROCESS'	The consensus definition specifically addressesÂ how the views of multiple stakeholder groups will be taken into account	7
COSMI00026	Core outcome set developer	2	TRANSPARENT CONSENSUS PROCESS'	Criteria for including/dropping/adding outcomesÂ are described a priori	6
COSMI00026	Core outcome set developer	2	TRANSPARENT CONSENSUS PROCESS'	These criteria specifically address how the views of multiple stakeholder groups will be taken into account	7
COSMI00026	Core outcome set developer	2	TRANSPARENT CONSENSUS PROCESS'	Each stakeholder group is approached in a way that should result in that stakeholder group being fairly represented	9
COSMI00026	Core outcome set developer	2	TRANSPARENT CONSENSUS PROCESS'	The research team includes representatives from all or most stakeholder groups who would use or implement the COS (e.g. patients; funders; etc)	3
COSMI00026	Core outcome set developer	2	TRANSPARENT CONSENSUS PROCESS'	A systematic review was undertaken to identify current outcome reporting practices	5
COSMI00026	Core outcome set developer	2	TRANSPARENT CONSENSUS PROCESS'	Competing interests are acknowledged in advance and taken into account during the consensus process	7
COSMI00026	Core outcome set developer	2	TRANSPARENT CONSENSUS PROCESS'	Care is taken to avoid ambiguity of language used in the list of outcomes	5
COSMI00027	Core outcome set developer	2	SCOPE	Setting	9
COSMI00027	Core outcome set developer	2	SCOPE	Condition	9
COSMI00027	Core outcome set developer	2	SCOPE	Population	9
COSMI00027	Core outcome set developer	2	SCOPE	Intervention	9
COSMI00027	Core outcome set developer	2	RELEVANT STAKEHOLDER(S)	Those who will use the COS in research (e.g. clinical trialists)	9
COSMI00027	Core outcome set developer	2	RELEVANT STAKEHOLDER(S)	Those who will use the research that should have used the COS (e.g. systematic reviewers; guideline developers; policy makers; regulatory agencies)	9
COSMI00027	Core outcome set developer	2	RELEVANT STAKEHOLDER(S)	Healthcare professionals with experience of patients with the condition	9
COSMI00027	Core outcome set developer	2	RELEVANT STAKEHOLDER(S)	Patients with the condition or their representatives (e.g. patients; public; participants who have experienced the condition; family members; carers)	9
COSMI00027	Core outcome set developer	2	TRANSPARENT CONSENSUS PROCESS'	A protocol is made publically available	9
COSMI00027	Core outcome set developer	2	TRANSPARENT CONSENSUS PROCESS'	Prospective registration of COS study in a public registry	9
COSMI00027	Core outcome set developer	2	TRANSPARENT CONSENSUS PROCESS'	Initial list of outcomes considered both healthcare professionalsâ€™ and patientsâ€™ views	9
COSMI00027	Core outcome set developer	2	TRANSPARENT CONSENSUS PROCESS'	A scoring process and consensus definition is described a priori	9
COSMI00027	Core outcome set developer	2	TRANSPARENT CONSENSUS PROCESS'	The consensus definition specifically addressesÂ how the views of multiple stakeholder groups will be taken into account	9
COSMI00027	Core outcome set developer	2	TRANSPARENT CONSENSUS PROCESS'	Criteria for including/dropping/adding outcomesÂ are described a priori	9
COSMI00027	Core outcome set developer	2	TRANSPARENT CONSENSUS PROCESS'	These criteria specifically address how the views of multiple stakeholder groups will be taken into account	9
COSMI00027	Core outcome set developer	2	TRANSPARENT CONSENSUS PROCESS'	Each stakeholder group is approached in a way that should result in that stakeholder group being fairly represented	9
COSMI00027	Core outcome set developer	2	TRANSPARENT CONSENSUS PROCESS'	The research team includes representatives from all or most stakeholder groups who would use or implement the COS (e.g. patients; funders; etc)	9
COSMI00027	Core outcome set developer	2	TRANSPARENT CONSENSUS PROCESS'	A systematic review was undertaken to identify current outcome reporting practices	9
COSMI00027	Core outcome set developer	2	TRANSPARENT CONSENSUS PROCESS'	Competing interests are acknowledged in advance and taken into account during the consensus process	5
COSMI00027	Core outcome set developer	2	TRANSPARENT CONSENSUS PROCESS'	Care is taken to avoid ambiguity of language used in the list of outcomes	9
COSMI00028	Core outcome set developer	2	SCOPE	Setting	6
COSMI00028	Core outcome set developer	2	SCOPE	Condition	9
COSMI00028	Core outcome set developer	2	SCOPE	Population	8
COSMI00028	Core outcome set developer	2	SCOPE	Intervention	7
COSMI00028	Core outcome set developer	2	RELEVANT STAKEHOLDER(S)	Those who will use the COS in research (e.g. clinical trialists)	6
COSMI00028	Core outcome set developer	2	RELEVANT STAKEHOLDER(S)	Those who will use the research that should have used the COS (e.g. systematic reviewers; guideline developers; policy makers; regulatory agencies)	4
COSMI00028	Core outcome set developer	2	RELEVANT STAKEHOLDER(S)	Healthcare professionals with experience of patients with the condition	8
COSMI00028	Core outcome set developer	2	RELEVANT STAKEHOLDER(S)	Patients with the condition or their representatives (e.g. patients; public; participants who have experienced the condition; family members; carers)	6
COSMI00028	Core outcome set developer	2	TRANSPARENT CONSENSUS PROCESS'	A protocol is made publically available	10
COSMI00028	Core outcome set developer	2	TRANSPARENT CONSENSUS PROCESS'	Prospective registration of COS study in a public registry	5
COSMI00028	Core outcome set developer	2	TRANSPARENT CONSENSUS PROCESS'	Initial list of outcomes considered both healthcare professionalsâ€™ and patientsâ€™ views	9
COSMI00028	Core outcome set developer	2	TRANSPARENT CONSENSUS PROCESS'	A scoring process and consensus definition is described a priori	8
COSMI00028	Core outcome set developer	2	TRANSPARENT CONSENSUS PROCESS'	The consensus definition specifically addressesÂ how the views of multiple stakeholder groups will be taken into account	7
COSMI00028	Core outcome set developer	2	TRANSPARENT CONSENSUS PROCESS'	Criteria for including/dropping/adding outcomesÂ are described a priori	6
COSMI00028	Core outcome set developer	2	TRANSPARENT CONSENSUS PROCESS'	These criteria specifically address how the views of multiple stakeholder groups will be taken into account	7
COSMI00028	Core outcome set developer	2	TRANSPARENT CONSENSUS PROCESS'	Each stakeholder group is approached in a way that should result in that stakeholder group being fairly represented	5
COSMI00028	Core outcome set developer	2	TRANSPARENT CONSENSUS PROCESS'	The research team includes representatives from all or most stakeholder groups who would use or implement the COS (e.g. patients; funders; etc)	7
COSMI00028	Core outcome set developer	2	TRANSPARENT CONSENSUS PROCESS'	A systematic review was undertaken to identify current outcome reporting practices	9
COSMI00028	Core outcome set developer	2	TRANSPARENT CONSENSUS PROCESS'	Competing interests are acknowledged in advance and taken into account during the consensus process	6
COSMI00028	Core outcome set developer	2	TRANSPARENT CONSENSUS PROCESS'	Care is taken to avoid ambiguity of language used in the list of outcomes	8
COSMI00029	Core outcome set developer	2	SCOPE	Setting	9
COSMI00029	Core outcome set developer	2	SCOPE	Condition	9
COSMI00029	Core outcome set developer	2	SCOPE	Population	9
COSMI00029	Core outcome set developer	2	SCOPE	Intervention	9
COSMI00029	Core outcome set developer	2	RELEVANT STAKEHOLDER(S)	Those who will use the COS in research (e.g. clinical trialists)	9
COSMI00029	Core outcome set developer	2	RELEVANT STAKEHOLDER(S)	Those who will use the research that should have used the COS (e.g. systematic reviewers; guideline developers; policy makers; regulatory agencies)	9
COSMI00029	Core outcome set developer	2	RELEVANT STAKEHOLDER(S)	Healthcare professionals with experience of patients with the condition	8
COSMI00029	Core outcome set developer	2	RELEVANT STAKEHOLDER(S)	Patients with the condition or their representatives (e.g. patients; public; participants who have experienced the condition; family members; carers)	7
COSMI00029	Core outcome set developer	2	TRANSPARENT CONSENSUS PROCESS'	A protocol is made publically available	9
COSMI00029	Core outcome set developer	2	TRANSPARENT CONSENSUS PROCESS'	Prospective registration of COS study in a public registry	9
COSMI00029	Core outcome set developer	2	TRANSPARENT CONSENSUS PROCESS'	Initial list of outcomes considered both healthcare professionalsâ€™ and patientsâ€™ views	8
COSMI00029	Core outcome set developer	2	TRANSPARENT CONSENSUS PROCESS'	A scoring process and consensus definition is described a priori	7
COSMI00029	Core outcome set developer	2	TRANSPARENT CONSENSUS PROCESS'	The consensus definition specifically addressesÂ how the views of multiple stakeholder groups will be taken into account	7
COSMI00029	Core outcome set developer	2	TRANSPARENT CONSENSUS PROCESS'	Criteria for including/dropping/adding outcomesÂ are described a priori	6
COSMI00029	Core outcome set developer	2	TRANSPARENT CONSENSUS PROCESS'	These criteria specifically address how the views of multiple stakeholder groups will be taken into account	6
COSMI00029	Core outcome set developer	2	TRANSPARENT CONSENSUS PROCESS'	Each stakeholder group is approached in a way that should result in that stakeholder group being fairly represented	7
COSMI00029	Core outcome set developer	2	TRANSPARENT CONSENSUS PROCESS'	The research team includes representatives from all or most stakeholder groups who would use or implement the COS (e.g. patients; funders; etc)	3
COSMI00029	Core outcome set developer	2	TRANSPARENT CONSENSUS PROCESS'	A systematic review was undertaken to identify current outcome reporting practices	9
COSMI00029	Core outcome set developer	2	TRANSPARENT CONSENSUS PROCESS'	Competing interests are acknowledged in advance and taken into account during the consensus process	9
COSMI00029	Core outcome set developer	2	TRANSPARENT CONSENSUS PROCESS'	Care is taken to avoid ambiguity of language used in the list of outcomes	9
COSMI00030	Core outcome set developer	2	SCOPE	Setting	8
COSMI00030	Core outcome set developer	2	SCOPE	Condition	9
COSMI00030	Core outcome set developer	2	SCOPE	Population	8
COSMI00030	Core outcome set developer	2	SCOPE	Intervention	8
COSMI00030	Core outcome set developer	2	RELEVANT STAKEHOLDER(S)	Those who will use the COS in research (e.g. clinical trialists)	8
COSMI00030	Core outcome set developer	2	RELEVANT STAKEHOLDER(S)	Those who will use the research that should have used the COS (e.g. systematic reviewers; guideline developers; policy makers; regulatory agencies)	8
COSMI00030	Core outcome set developer	2	RELEVANT STAKEHOLDER(S)	Healthcare professionals with experience of patients with the condition	8
COSMI00030	Core outcome set developer	2	RELEVANT STAKEHOLDER(S)	Patients with the condition or their representatives (e.g. patients; public; participants who have experienced the condition; family members; carers)	9
COSMI00030	Core outcome set developer	2	TRANSPARENT CONSENSUS PROCESS'	A protocol is made publically available	4
COSMI00030	Core outcome set developer	2	TRANSPARENT CONSENSUS PROCESS'	Prospective registration of COS study in a public registry	5
COSMI00030	Core outcome set developer	2	TRANSPARENT CONSENSUS PROCESS'	Initial list of outcomes considered both healthcare professionalsâ€™ and patientsâ€™ views	8
COSMI00030	Core outcome set developer	2	TRANSPARENT CONSENSUS PROCESS'	A scoring process and consensus definition is described a priori	8
COSMI00030	Core outcome set developer	2	TRANSPARENT CONSENSUS PROCESS'	The consensus definition specifically addressesÂ how the views of multiple stakeholder groups will be taken into account	7
COSMI00030	Core outcome set developer	2	TRANSPARENT CONSENSUS PROCESS'	Criteria for including/dropping/adding outcomesÂ are described a priori	6
COSMI00030	Core outcome set developer	2	TRANSPARENT CONSENSUS PROCESS'	These criteria specifically address how the views of multiple stakeholder groups will be taken into account	6
COSMI00030	Core outcome set developer	2	TRANSPARENT CONSENSUS PROCESS'	Each stakeholder group is approached in a way that should result in that stakeholder group being fairly represented	7
COSMI00030	Core outcome set developer	2	TRANSPARENT CONSENSUS PROCESS'	The research team includes representatives from all or most stakeholder groups who would use or implement the COS (e.g. patients; funders; etc)	7
COSMI00030	Core outcome set developer	2	TRANSPARENT CONSENSUS PROCESS'	A systematic review was undertaken to identify current outcome reporting practices	4
COSMI00030	Core outcome set developer	2	TRANSPARENT CONSENSUS PROCESS'	Competing interests are acknowledged in advance and taken into account during the consensus process	6
COSMI00030	Core outcome set developer	2	TRANSPARENT CONSENSUS PROCESS'	Care is taken to avoid ambiguity of language used in the list of outcomes	7
COSMI00031	Core outcome set developer	2	SCOPE	Setting	9
COSMI00031	Core outcome set developer	2	SCOPE	Condition	9
COSMI00031	Core outcome set developer	2	SCOPE	Population	9
COSMI00031	Core outcome set developer	2	SCOPE	Intervention	9
COSMI00031	Core outcome set developer	2	RELEVANT STAKEHOLDER(S)	Those who will use the COS in research (e.g. clinical trialists)	4
COSMI00031	Core outcome set developer	2	RELEVANT STAKEHOLDER(S)	Those who will use the research that should have used the COS (e.g. systematic reviewers; guideline developers; policy makers; regulatory agencies)	4
COSMI00031	Core outcome set developer	2	RELEVANT STAKEHOLDER(S)	Healthcare professionals with experience of patients with the condition	9
COSMI00031	Core outcome set developer	2	RELEVANT STAKEHOLDER(S)	Patients with the condition or their representatives (e.g. patients; public; participants who have experienced the condition; family members; carers)	9
COSMI00031	Core outcome set developer	2	TRANSPARENT CONSENSUS PROCESS'	A protocol is made publically available	9
COSMI00031	Core outcome set developer	2	TRANSPARENT CONSENSUS PROCESS'	Prospective registration of COS study in a public registry	9
COSMI00031	Core outcome set developer	2	TRANSPARENT CONSENSUS PROCESS'	Initial list of outcomes considered both healthcare professionalsâ€™ and patientsâ€™ views	9
COSMI00031	Core outcome set developer	2	TRANSPARENT CONSENSUS PROCESS'	A scoring process and consensus definition is described a priori	9
COSMI00031	Core outcome set developer	2	TRANSPARENT CONSENSUS PROCESS'	The consensus definition specifically addressesÂ how the views of multiple stakeholder groups will be taken into account	9
COSMI00031	Core outcome set developer	2	TRANSPARENT CONSENSUS PROCESS'	Criteria for including/dropping/adding outcomesÂ are described a priori	9
COSMI00031	Core outcome set developer	2	TRANSPARENT CONSENSUS PROCESS'	These criteria specifically address how the views of multiple stakeholder groups will be taken into account	9
COSMI00031	Core outcome set developer	2	TRANSPARENT CONSENSUS PROCESS'	Each stakeholder group is approached in a way that should result in that stakeholder group being fairly represented	9
COSMI00031	Core outcome set developer	2	TRANSPARENT CONSENSUS PROCESS'	The research team includes representatives from all or most stakeholder groups who would use or implement the COS (e.g. patients; funders; etc)	5
COSMI00031	Core outcome set developer	2	TRANSPARENT CONSENSUS PROCESS'	A systematic review was undertaken to identify current outcome reporting practices	7
COSMI00031	Core outcome set developer	2	TRANSPARENT CONSENSUS PROCESS'	Competing interests are acknowledged in advance and taken into account during the consensus process	5
COSMI00031	Core outcome set developer	2	TRANSPARENT CONSENSUS PROCESS'	Care is taken to avoid ambiguity of language used in the list of outcomes	9
COSMI00032	Core outcome set user (Systematic Reviewer)	2	SCOPE	Setting	9
COSMI00032	Core outcome set user (Systematic Reviewer)	2	SCOPE	Condition	9
COSMI00032	Core outcome set user (Systematic Reviewer)	2	SCOPE	Population	9
COSMI00032	Core outcome set user (Systematic Reviewer)	2	SCOPE	Intervention	9
COSMI00032	Core outcome set user (Systematic Reviewer)	2	RELEVANT STAKEHOLDER(S)	Those who will use the COS in research (e.g. clinical trialists)	9
COSMI00032	Core outcome set user (Systematic Reviewer)	2	RELEVANT STAKEHOLDER(S)	Those who will use the research that should have used the COS (e.g. systematic reviewers; guideline developers; policy makers; regulatory agencies)	7
COSMI00032	Core outcome set user (Systematic Reviewer)	2	RELEVANT STAKEHOLDER(S)	Healthcare professionals with experience of patients with the condition	7
COSMI00032	Core outcome set user (Systematic Reviewer)	2	RELEVANT STAKEHOLDER(S)	Patients with the condition or their representatives (e.g. patients; public; participants who have experienced the condition; family members; carers)	7
COSMI00032	Core outcome set user (Systematic Reviewer)	2	TRANSPARENT CONSENSUS PROCESS'	A protocol is made publically available	8
COSMI00032	Core outcome set user (Systematic Reviewer)	2	TRANSPARENT CONSENSUS PROCESS'	Prospective registration of COS study in a public registry	9
COSMI00032	Core outcome set user (Systematic Reviewer)	2	TRANSPARENT CONSENSUS PROCESS'	Initial list of outcomes considered both healthcare professionalsâ€™ and patientsâ€™ views	8
COSMI00032	Core outcome set user (Systematic Reviewer)	2	TRANSPARENT CONSENSUS PROCESS'	A scoring process and consensus definition is described a priori	5
COSMI00032	Core outcome set user (Systematic Reviewer)	2	TRANSPARENT CONSENSUS PROCESS'	The consensus definition specifically addressesÂ how the views of multiple stakeholder groups will be taken into account	7
COSMI00032	Core outcome set user (Systematic Reviewer)	2	TRANSPARENT CONSENSUS PROCESS'	Criteria for including/dropping/adding outcomesÂ are described a priori	7
COSMI00032	Core outcome set user (Systematic Reviewer)	2	TRANSPARENT CONSENSUS PROCESS'	These criteria specifically address how the views of multiple stakeholder groups will be taken into account	5
COSMI00032	Core outcome set user (Systematic Reviewer)	2	TRANSPARENT CONSENSUS PROCESS'	Each stakeholder group is approached in a way that should result in that stakeholder group being fairly represented	9
COSMI00032	Core outcome set user (Systematic Reviewer)	2	TRANSPARENT CONSENSUS PROCESS'	The research team includes representatives from all or most stakeholder groups who would use or implement the COS (e.g. patients; funders; etc)	7
COSMI00032	Core outcome set user (Systematic Reviewer)	2	TRANSPARENT CONSENSUS PROCESS'	A systematic review was undertaken to identify current outcome reporting practices	5
COSMI00032	Core outcome set user (Systematic Reviewer)	2	TRANSPARENT CONSENSUS PROCESS'	Competing interests are acknowledged in advance and taken into account during the consensus process	9
COSMI00032	Core outcome set user (Systematic Reviewer)	2	TRANSPARENT CONSENSUS PROCESS'	Care is taken to avoid ambiguity of language used in the list of outcomes	5
COSMI00033	Core outcome set user (Trialist)	2	SCOPE	Setting	4
COSMI00033	Core outcome set user (Trialist)	2	SCOPE	Condition	9
COSMI00033	Core outcome set user (Trialist)	2	SCOPE	Population	9
COSMI00033	Core outcome set user (Trialist)	2	SCOPE	Intervention	4
COSMI00033	Core outcome set user (Trialist)	2	RELEVANT STAKEHOLDER(S)	Those who will use the COS in research (e.g. clinical trialists)	10
COSMI00033	Core outcome set user (Trialist)	2	RELEVANT STAKEHOLDER(S)	Those who will use the research that should have used the COS (e.g. systematic reviewers; guideline developers; policy makers; regulatory agencies)	10
COSMI00033	Core outcome set user (Trialist)	2	RELEVANT STAKEHOLDER(S)	Healthcare professionals with experience of patients with the condition	10
COSMI00033	Core outcome set user (Trialist)	2	RELEVANT STAKEHOLDER(S)	Patients with the condition or their representatives (e.g. patients; public; participants who have experienced the condition; family members; carers)	10
COSMI00033	Core outcome set user (Trialist)	2	TRANSPARENT CONSENSUS PROCESS'	A protocol is made publically available	8
COSMI00033	Core outcome set user (Trialist)	2	TRANSPARENT CONSENSUS PROCESS'	Prospective registration of COS study in a public registry	5
COSMI00033	Core outcome set user (Trialist)	2	TRANSPARENT CONSENSUS PROCESS'	Initial list of outcomes considered both healthcare professionalsâ€™ and patientsâ€™ views	9
COSMI00033	Core outcome set user (Trialist)	2	TRANSPARENT CONSENSUS PROCESS'	A scoring process and consensus definition is described a priori	9
COSMI00033	Core outcome set user (Trialist)	2	TRANSPARENT CONSENSUS PROCESS'	The consensus definition specifically addressesÂ how the views of multiple stakeholder groups will be taken into account	9
COSMI00033	Core outcome set user (Trialist)	2	TRANSPARENT CONSENSUS PROCESS'	Criteria for including/dropping/adding outcomesÂ are described a priori	8
COSMI00033	Core outcome set user (Trialist)	2	TRANSPARENT CONSENSUS PROCESS'	These criteria specifically address how the views of multiple stakeholder groups will be taken into account	8
COSMI00033	Core outcome set user (Trialist)	2	TRANSPARENT CONSENSUS PROCESS'	Each stakeholder group is approached in a way that should result in that stakeholder group being fairly represented	9
COSMI00033	Core outcome set user (Trialist)	2	TRANSPARENT CONSENSUS PROCESS'	The research team includes representatives from all or most stakeholder groups who would use or implement the COS (e.g. patients; funders; etc)	8
COSMI00033	Core outcome set user (Trialist)	2	TRANSPARENT CONSENSUS PROCESS'	A systematic review was undertaken to identify current outcome reporting practices	5
COSMI00033	Core outcome set user (Trialist)	2	TRANSPARENT CONSENSUS PROCESS'	Competing interests are acknowledged in advance and taken into account during the consensus process	4
COSMI00033	Core outcome set user (Trialist)	2	TRANSPARENT CONSENSUS PROCESS'	Care is taken to avoid ambiguity of language used in the list of outcomes	8
COSMI00034	Core outcome set developer	2	SCOPE	Setting	9
COSMI00034	Core outcome set developer	2	SCOPE	Condition	9
COSMI00034	Core outcome set developer	2	SCOPE	Population	9
COSMI00034	Core outcome set developer	2	SCOPE	Intervention	9
COSMI00034	Core outcome set developer	2	RELEVANT STAKEHOLDER(S)	Those who will use the COS in research (e.g. clinical trialists)	9
COSMI00034	Core outcome set developer	2	RELEVANT STAKEHOLDER(S)	Those who will use the research that should have used the COS (e.g. systematic reviewers; guideline developers; policy makers; regulatory agencies)	9
COSMI00034	Core outcome set developer	2	RELEVANT STAKEHOLDER(S)	Healthcare professionals with experience of patients with the condition	9
COSMI00034	Core outcome set developer	2	RELEVANT STAKEHOLDER(S)	Patients with the condition or their representatives (e.g. patients; public; participants who have experienced the condition; family members; carers)	9
COSMI00034	Core outcome set developer	2	TRANSPARENT CONSENSUS PROCESS'	A protocol is made publically available	6
COSMI00034	Core outcome set developer	2	TRANSPARENT CONSENSUS PROCESS'	Prospective registration of COS study in a public registry	6
COSMI00034	Core outcome set developer	2	TRANSPARENT CONSENSUS PROCESS'	Initial list of outcomes considered both healthcare professionalsâ€™ and patientsâ€™ views	7
COSMI00034	Core outcome set developer	2	TRANSPARENT CONSENSUS PROCESS'	A scoring process and consensus definition is described a priori	8
COSMI00034	Core outcome set developer	2	TRANSPARENT CONSENSUS PROCESS'	The consensus definition specifically addressesÂ how the views of multiple stakeholder groups will be taken into account	9
COSMI00034	Core outcome set developer	2	TRANSPARENT CONSENSUS PROCESS'	Criteria for including/dropping/adding outcomesÂ are described a priori	9
COSMI00034	Core outcome set developer	2	TRANSPARENT CONSENSUS PROCESS'	These criteria specifically address how the views of multiple stakeholder groups will be taken into account	9
COSMI00034	Core outcome set developer	2	TRANSPARENT CONSENSUS PROCESS'	Each stakeholder group is approached in a way that should result in that stakeholder group being fairly represented	9
COSMI00034	Core outcome set developer	2	TRANSPARENT CONSENSUS PROCESS'	The research team includes representatives from all or most stakeholder groups who would use or implement the COS (e.g. patients; funders; etc)	5
COSMI00034	Core outcome set developer	2	TRANSPARENT CONSENSUS PROCESS'	A systematic review was undertaken to identify current outcome reporting practices	5
COSMI00034	Core outcome set developer	2	TRANSPARENT CONSENSUS PROCESS'	Competing interests are acknowledged in advance and taken into account during the consensus process	6
COSMI00034	Core outcome set developer	2	TRANSPARENT CONSENSUS PROCESS'	Care is taken to avoid ambiguity of language used in the list of outcomes	9
COSMI00035	Core outcome set developer	2	SCOPE	Setting	7
COSMI00035	Core outcome set developer	2	SCOPE	Condition	9
COSMI00035	Core outcome set developer	2	SCOPE	Population	8
COSMI00035	Core outcome set developer	2	SCOPE	Intervention	6
COSMI00035	Core outcome set developer	2	RELEVANT STAKEHOLDER(S)	Those who will use the COS in research (e.g. clinical trialists)	8
COSMI00035	Core outcome set developer	2	RELEVANT STAKEHOLDER(S)	Those who will use the research that should have used the COS (e.g. systematic reviewers; guideline developers; policy makers; regulatory agencies)	4
COSMI00035	Core outcome set developer	2	RELEVANT STAKEHOLDER(S)	Healthcare professionals with experience of patients with the condition	9
COSMI00035	Core outcome set developer	2	RELEVANT STAKEHOLDER(S)	Patients with the condition or their representatives (e.g. patients; public; participants who have experienced the condition; family members; carers)	9
COSMI00035	Core outcome set developer	2	TRANSPARENT CONSENSUS PROCESS'	A protocol is made publically available	8
COSMI00035	Core outcome set developer	2	TRANSPARENT CONSENSUS PROCESS'	Prospective registration of COS study in a public registry	5
COSMI00035	Core outcome set developer	2	TRANSPARENT CONSENSUS PROCESS'	Initial list of outcomes considered both healthcare professionalsâ€™ and patientsâ€™ views	8
COSMI00035	Core outcome set developer	2	TRANSPARENT CONSENSUS PROCESS'	A scoring process and consensus definition is described a priori	8
COSMI00035	Core outcome set developer	2	TRANSPARENT CONSENSUS PROCESS'	The consensus definition specifically addressesÂ how the views of multiple stakeholder groups will be taken into account	7
COSMI00035	Core outcome set developer	2	TRANSPARENT CONSENSUS PROCESS'	Criteria for including/dropping/adding outcomesÂ are described a priori	8
COSMI00035	Core outcome set developer	2	TRANSPARENT CONSENSUS PROCESS'	These criteria specifically address how the views of multiple stakeholder groups will be taken into account	7
COSMI00035	Core outcome set developer	2	TRANSPARENT CONSENSUS PROCESS'	Each stakeholder group is approached in a way that should result in that stakeholder group being fairly represented	8
COSMI00035	Core outcome set developer	2	TRANSPARENT CONSENSUS PROCESS'	The research team includes representatives from all or most stakeholder groups who would use or implement the COS (e.g. patients; funders; etc)	8
COSMI00035	Core outcome set developer	2	TRANSPARENT CONSENSUS PROCESS'	A systematic review was undertaken to identify current outcome reporting practices	8
COSMI00035	Core outcome set developer	2	TRANSPARENT CONSENSUS PROCESS'	Competing interests are acknowledged in advance and taken into account during the consensus process	6
COSMI00035	Core outcome set developer	2	TRANSPARENT CONSENSUS PROCESS'	Care is taken to avoid ambiguity of language used in the list of outcomes	6
COSMI00036	Core outcome set developer	2	SCOPE	Setting	8
COSMI00036	Core outcome set developer	2	SCOPE	Condition	9
COSMI00036	Core outcome set developer	2	SCOPE	Population	9
COSMI00036	Core outcome set developer	2	SCOPE	Intervention	8
COSMI00036	Core outcome set developer	2	RELEVANT STAKEHOLDER(S)	Those who will use the COS in research (e.g. clinical trialists)	9
COSMI00036	Core outcome set developer	2	RELEVANT STAKEHOLDER(S)	Those who will use the research that should have used the COS (e.g. systematic reviewers; guideline developers; policy makers; regulatory agencies)	8
COSMI00036	Core outcome set developer	2	RELEVANT STAKEHOLDER(S)	Healthcare professionals with experience of patients with the condition	7
COSMI00036	Core outcome set developer	2	RELEVANT STAKEHOLDER(S)	Patients with the condition or their representatives (e.g. patients; public; participants who have experienced the condition; family members; carers)	7
COSMI00036	Core outcome set developer	2	TRANSPARENT CONSENSUS PROCESS'	A protocol is made publically available	9
COSMI00036	Core outcome set developer	2	TRANSPARENT CONSENSUS PROCESS'	Prospective registration of COS study in a public registry	7
COSMI00036	Core outcome set developer	2	TRANSPARENT CONSENSUS PROCESS'	Initial list of outcomes considered both healthcare professionalsâ€™ and patientsâ€™ views	7
COSMI00036	Core outcome set developer	2	TRANSPARENT CONSENSUS PROCESS'	A scoring process and consensus definition is described a priori	8
COSMI00036	Core outcome set developer	2	TRANSPARENT CONSENSUS PROCESS'	The consensus definition specifically addressesÂ how the views of multiple stakeholder groups will be taken into account	7
COSMI00036	Core outcome set developer	2	TRANSPARENT CONSENSUS PROCESS'	Criteria for including/dropping/adding outcomesÂ are described a priori	7
COSMI00036	Core outcome set developer	2	TRANSPARENT CONSENSUS PROCESS'	These criteria specifically address how the views of multiple stakeholder groups will be taken into account	7
COSMI00036	Core outcome set developer	2	TRANSPARENT CONSENSUS PROCESS'	Each stakeholder group is approached in a way that should result in that stakeholder group being fairly represented	7
COSMI00036	Core outcome set developer	2	TRANSPARENT CONSENSUS PROCESS'	The research team includes representatives from all or most stakeholder groups who would use or implement the COS (e.g. patients; funders; etc)	7
COSMI00036	Core outcome set developer	2	TRANSPARENT CONSENSUS PROCESS'	A systematic review was undertaken to identify current outcome reporting practices	6
COSMI00036	Core outcome set developer	2	TRANSPARENT CONSENSUS PROCESS'	Competing interests are acknowledged in advance and taken into account during the consensus process	9
COSMI00036	Core outcome set developer	2	TRANSPARENT CONSENSUS PROCESS'	Care is taken to avoid ambiguity of language used in the list of outcomes	7
COSMI00037	Journal editor	2	SCOPE	Setting	8
COSMI00037	Journal editor	2	SCOPE	Condition	9
COSMI00037	Journal editor	2	SCOPE	Population	9
COSMI00037	Journal editor	2	SCOPE	Intervention	9
COSMI00037	Journal editor	2	RELEVANT STAKEHOLDER(S)	Those who will use the COS in research (e.g. clinical trialists)	8
COSMI00037	Journal editor	2	RELEVANT STAKEHOLDER(S)	Those who will use the research that should have used the COS (e.g. systematic reviewers; guideline developers; policy makers; regulatory agencies)	7
COSMI00037	Journal editor	2	RELEVANT STAKEHOLDER(S)	Healthcare professionals with experience of patients with the condition	7
COSMI00037	Journal editor	2	RELEVANT STAKEHOLDER(S)	Patients with the condition or their representatives (e.g. patients; public; participants who have experienced the condition; family members; carers)	7
COSMI00037	Journal editor	2	TRANSPARENT CONSENSUS PROCESS'	A protocol is made publically available	8
COSMI00037	Journal editor	2	TRANSPARENT CONSENSUS PROCESS'	Prospective registration of COS study in a public registry	8
COSMI00037	Journal editor	2	TRANSPARENT CONSENSUS PROCESS'	Initial list of outcomes considered both healthcare professionalsâ€™ and patientsâ€™ views	8
COSMI00037	Journal editor	2	TRANSPARENT CONSENSUS PROCESS'	A scoring process and consensus definition is described a priori	7
COSMI00037	Journal editor	2	TRANSPARENT CONSENSUS PROCESS'	The consensus definition specifically addressesÂ how the views of multiple stakeholder groups will be taken into account	6
COSMI00037	Journal editor	2	TRANSPARENT CONSENSUS PROCESS'	Criteria for including/dropping/adding outcomesÂ are described a priori	7
COSMI00037	Journal editor	2	TRANSPARENT CONSENSUS PROCESS'	These criteria specifically address how the views of multiple stakeholder groups will be taken into account	6
COSMI00037	Journal editor	2	TRANSPARENT CONSENSUS PROCESS'	Each stakeholder group is approached in a way that should result in that stakeholder group being fairly represented	7
COSMI00037	Journal editor	2	TRANSPARENT CONSENSUS PROCESS'	The research team includes representatives from all or most stakeholder groups who would use or implement the COS (e.g. patients; funders; etc)	7
COSMI00037	Journal editor	2	TRANSPARENT CONSENSUS PROCESS'	A systematic review was undertaken to identify current outcome reporting practices	7
COSMI00037	Journal editor	2	TRANSPARENT CONSENSUS PROCESS'	Competing interests are acknowledged in advance and taken into account during the consensus process	9
COSMI00037	Journal editor	2	TRANSPARENT CONSENSUS PROCESS'	Care is taken to avoid ambiguity of language used in the list of outcomes	8
COSMI00038	Core outcome set developer	2	SCOPE	Setting	6
COSMI00038	Core outcome set developer	2	SCOPE	Condition	9
COSMI00038	Core outcome set developer	2	SCOPE	Population	8
COSMI00038	Core outcome set developer	2	SCOPE	Intervention	8
COSMI00038	Core outcome set developer	2	RELEVANT STAKEHOLDER(S)	Those who will use the COS in research (e.g. clinical trialists)	6
COSMI00038	Core outcome set developer	2	RELEVANT STAKEHOLDER(S)	Those who will use the research that should have used the COS (e.g. systematic reviewers; guideline developers; policy makers; regulatory agencies)	6
COSMI00038	Core outcome set developer	2	RELEVANT STAKEHOLDER(S)	Healthcare professionals with experience of patients with the condition	8
COSMI00038	Core outcome set developer	2	RELEVANT STAKEHOLDER(S)	Patients with the condition or their representatives (e.g. patients; public; participants who have experienced the condition; family members; carers)	9
COSMI00038	Core outcome set developer	2	TRANSPARENT CONSENSUS PROCESS'	A protocol is made publically available	6
COSMI00038	Core outcome set developer	2	TRANSPARENT CONSENSUS PROCESS'	Prospective registration of COS study in a public registry	6
COSMI00038	Core outcome set developer	2	TRANSPARENT CONSENSUS PROCESS'	Initial list of outcomes considered both healthcare professionalsâ€™ and patientsâ€™ views	8
COSMI00038	Core outcome set developer	2	TRANSPARENT CONSENSUS PROCESS'	A scoring process and consensus definition is described a priori	7
COSMI00038	Core outcome set developer	2	TRANSPARENT CONSENSUS PROCESS'	The consensus definition specifically addressesÂ how the views of multiple stakeholder groups will be taken into account	7
COSMI00038	Core outcome set developer	2	TRANSPARENT CONSENSUS PROCESS'	Criteria for including/dropping/adding outcomesÂ are described a priori	6
COSMI00038	Core outcome set developer	2	TRANSPARENT CONSENSUS PROCESS'	These criteria specifically address how the views of multiple stakeholder groups will be taken into account	6
COSMI00038	Core outcome set developer	2	TRANSPARENT CONSENSUS PROCESS'	Each stakeholder group is approached in a way that should result in that stakeholder group being fairly represented	7
COSMI00038	Core outcome set developer	2	TRANSPARENT CONSENSUS PROCESS'	The research team includes representatives from all or most stakeholder groups who would use or implement the COS (e.g. patients; funders; etc)	6
COSMI00038	Core outcome set developer	2	TRANSPARENT CONSENSUS PROCESS'	A systematic review was undertaken to identify current outcome reporting practices	5
COSMI00038	Core outcome set developer	2	TRANSPARENT CONSENSUS PROCESS'	Competing interests are acknowledged in advance and taken into account during the consensus process	5
COSMI00038	Core outcome set developer	2	TRANSPARENT CONSENSUS PROCESS'	Care is taken to avoid ambiguity of language used in the list of outcomes	6
COSMI00039	Core outcome set developer	2	SCOPE	Setting	7
COSMI00039	Core outcome set developer	2	SCOPE	Condition	8
COSMI00039	Core outcome set developer	2	SCOPE	Population	9
COSMI00039	Core outcome set developer	2	SCOPE	Intervention	9
COSMI00039	Core outcome set developer	2	RELEVANT STAKEHOLDER(S)	Those who will use the COS in research (e.g. clinical trialists)	8
COSMI00039	Core outcome set developer	2	RELEVANT STAKEHOLDER(S)	Those who will use the research that should have used the COS (e.g. systematic reviewers; guideline developers; policy makers; regulatory agencies)	8
COSMI00039	Core outcome set developer	2	RELEVANT STAKEHOLDER(S)	Healthcare professionals with experience of patients with the condition	9
COSMI00039	Core outcome set developer	2	RELEVANT STAKEHOLDER(S)	Patients with the condition or their representatives (e.g. patients; public; participants who have experienced the condition; family members; carers)	8
COSMI00039	Core outcome set developer	2	TRANSPARENT CONSENSUS PROCESS'	A protocol is made publically available	7
COSMI00039	Core outcome set developer	2	TRANSPARENT CONSENSUS PROCESS'	Prospective registration of COS study in a public registry	5
COSMI00039	Core outcome set developer	2	TRANSPARENT CONSENSUS PROCESS'	Initial list of outcomes considered both healthcare professionalsâ€™ and patientsâ€™ views	9
COSMI00039	Core outcome set developer	2	TRANSPARENT CONSENSUS PROCESS'	A scoring process and consensus definition is described a priori	9
COSMI00039	Core outcome set developer	2	TRANSPARENT CONSENSUS PROCESS'	The consensus definition specifically addressesÂ how the views of multiple stakeholder groups will be taken into account	6
COSMI00039	Core outcome set developer	2	TRANSPARENT CONSENSUS PROCESS'	Criteria for including/dropping/adding outcomesÂ are described a priori	7
COSMI00039	Core outcome set developer	2	TRANSPARENT CONSENSUS PROCESS'	These criteria specifically address how the views of multiple stakeholder groups will be taken into account	6
COSMI00039	Core outcome set developer	2	TRANSPARENT CONSENSUS PROCESS'	Each stakeholder group is approached in a way that should result in that stakeholder group being fairly represented	6
COSMI00039	Core outcome set developer	2	TRANSPARENT CONSENSUS PROCESS'	The research team includes representatives from all or most stakeholder groups who would use or implement the COS (e.g. patients; funders; etc)	7
COSMI00039	Core outcome set developer	2	TRANSPARENT CONSENSUS PROCESS'	A systematic review was undertaken to identify current outcome reporting practices	6
COSMI00039	Core outcome set developer	2	TRANSPARENT CONSENSUS PROCESS'	Competing interests are acknowledged in advance and taken into account during the consensus process	7
COSMI00039	Core outcome set developer	2	TRANSPARENT CONSENSUS PROCESS'	Care is taken to avoid ambiguity of language used in the list of outcomes	8
COSMI00041	Core outcome set developer	2	SCOPE	Setting	4
COSMI00041	Core outcome set developer	2	SCOPE	Condition	9
COSMI00041	Core outcome set developer	2	SCOPE	Population	9
COSMI00041	Core outcome set developer	2	SCOPE	Intervention	5
COSMI00041	Core outcome set developer	2	RELEVANT STAKEHOLDER(S)	Those who will use the COS in research (e.g. clinical trialists)	6
COSMI00041	Core outcome set developer	2	RELEVANT STAKEHOLDER(S)	Those who will use the research that should have used the COS (e.g. systematic reviewers; guideline developers; policy makers; regulatory agencies)	6
COSMI00041	Core outcome set developer	2	RELEVANT STAKEHOLDER(S)	Healthcare professionals with experience of patients with the condition	9
COSMI00041	Core outcome set developer	2	RELEVANT STAKEHOLDER(S)	Patients with the condition or their representatives (e.g. patients; public; participants who have experienced the condition; family members; carers)	9
COSMI00041	Core outcome set developer	2	TRANSPARENT CONSENSUS PROCESS'	A protocol is made publically available	4
COSMI00041	Core outcome set developer	2	TRANSPARENT CONSENSUS PROCESS'	Prospective registration of COS study in a public registry	3
COSMI00041	Core outcome set developer	2	TRANSPARENT CONSENSUS PROCESS'	Initial list of outcomes considered both healthcare professionalsâ€™ and patientsâ€™ views	9
COSMI00041	Core outcome set developer	2	TRANSPARENT CONSENSUS PROCESS'	A scoring process and consensus definition is described a priori	8
COSMI00041	Core outcome set developer	2	TRANSPARENT CONSENSUS PROCESS'	The consensus definition specifically addressesÂ how the views of multiple stakeholder groups will be taken into account	6
COSMI00041	Core outcome set developer	2	TRANSPARENT CONSENSUS PROCESS'	Criteria for including/dropping/adding outcomesÂ are described a priori	4
COSMI00041	Core outcome set developer	2	TRANSPARENT CONSENSUS PROCESS'	These criteria specifically address how the views of multiple stakeholder groups will be taken into account	4
COSMI00041	Core outcome set developer	2	TRANSPARENT CONSENSUS PROCESS'	Each stakeholder group is approached in a way that should result in that stakeholder group being fairly represented	3
COSMI00041	Core outcome set developer	2	TRANSPARENT CONSENSUS PROCESS'	The research team includes representatives from all or most stakeholder groups who would use or implement the COS (e.g. patients; funders; etc)	6
COSMI00041	Core outcome set developer	2	TRANSPARENT CONSENSUS PROCESS'	A systematic review was undertaken to identify current outcome reporting practices	6
COSMI00041	Core outcome set developer	2	TRANSPARENT CONSENSUS PROCESS'	Competing interests are acknowledged in advance and taken into account during the consensus process	7
COSMI00041	Core outcome set developer	2	TRANSPARENT CONSENSUS PROCESS'	Care is taken to avoid ambiguity of language used in the list of outcomes	5
COSMI00042	Core outcome set user (Clinical Guideline Developer)	2	SCOPE	Setting	7
COSMI00042	Core outcome set user (Clinical Guideline Developer)	2	SCOPE	Condition	7
COSMI00042	Core outcome set user (Clinical Guideline Developer)	2	SCOPE	Population	8
COSMI00042	Core outcome set user (Clinical Guideline Developer)	2	SCOPE	Intervention	5
COSMI00042	Core outcome set user (Clinical Guideline Developer)	2	RELEVANT STAKEHOLDER(S)	Those who will use the COS in research (e.g. clinical trialists)	8
COSMI00042	Core outcome set user (Clinical Guideline Developer)	2	RELEVANT STAKEHOLDER(S)	Those who will use the research that should have used the COS (e.g. systematic reviewers; guideline developers; policy makers; regulatory agencies)	8
COSMI00042	Core outcome set user (Clinical Guideline Developer)	2	RELEVANT STAKEHOLDER(S)	Healthcare professionals with experience of patients with the condition	8
COSMI00042	Core outcome set user (Clinical Guideline Developer)	2	RELEVANT STAKEHOLDER(S)	Patients with the condition or their representatives (e.g. patients; public; participants who have experienced the condition; family members; carers)	8
COSMI00042	Core outcome set user (Clinical Guideline Developer)	2	TRANSPARENT CONSENSUS PROCESS'	A protocol is made publically available	8
COSMI00042	Core outcome set user (Clinical Guideline Developer)	2	TRANSPARENT CONSENSUS PROCESS'	Prospective registration of COS study in a public registry	8
COSMI00042	Core outcome set user (Clinical Guideline Developer)	2	TRANSPARENT CONSENSUS PROCESS'	Initial list of outcomes considered both healthcare professionalsâ€™ and patientsâ€™ views	8
COSMI00042	Core outcome set user (Clinical Guideline Developer)	2	TRANSPARENT CONSENSUS PROCESS'	A scoring process and consensus definition is described a priori	8
COSMI00042	Core outcome set user (Clinical Guideline Developer)	2	TRANSPARENT CONSENSUS PROCESS'	The consensus definition specifically addressesÂ how the views of multiple stakeholder groups will be taken into account	7
COSMI00042	Core outcome set user (Clinical Guideline Developer)	2	TRANSPARENT CONSENSUS PROCESS'	Criteria for including/dropping/adding outcomesÂ are described a priori	6
COSMI00042	Core outcome set user (Clinical Guideline Developer)	2	TRANSPARENT CONSENSUS PROCESS'	These criteria specifically address how the views of multiple stakeholder groups will be taken into account	7
COSMI00042	Core outcome set user (Clinical Guideline Developer)	2	TRANSPARENT CONSENSUS PROCESS'	Each stakeholder group is approached in a way that should result in that stakeholder group being fairly represented	6
COSMI00042	Core outcome set user (Clinical Guideline Developer)	2	TRANSPARENT CONSENSUS PROCESS'	The research team includes representatives from all or most stakeholder groups who would use or implement the COS (e.g. patients; funders; etc)	8
COSMI00042	Core outcome set user (Clinical Guideline Developer)	2	TRANSPARENT CONSENSUS PROCESS'	A systematic review was undertaken to identify current outcome reporting practices	7
COSMI00042	Core outcome set user (Clinical Guideline Developer)	2	TRANSPARENT CONSENSUS PROCESS'	Competing interests are acknowledged in advance and taken into account during the consensus process	8
COSMI00042	Core outcome set user (Clinical Guideline Developer)	2	TRANSPARENT CONSENSUS PROCESS'	Care is taken to avoid ambiguity of language used in the list of outcomes	8
COSMI00043	Core outcome set user (Systematic Reviewer)	2	SCOPE	Setting	7
COSMI00043	Core outcome set user (Systematic Reviewer)	2	SCOPE	Condition	7
COSMI00043	Core outcome set user (Systematic Reviewer)	2	SCOPE	Population	7
COSMI00043	Core outcome set user (Systematic Reviewer)	2	SCOPE	Intervention	7
COSMI00043	Core outcome set user (Systematic Reviewer)	2	RELEVANT STAKEHOLDER(S)	Those who will use the COS in research (e.g. clinical trialists)	7
COSMI00043	Core outcome set user (Systematic Reviewer)	2	RELEVANT STAKEHOLDER(S)	Those who will use the research that should have used the COS (e.g. systematic reviewers; guideline developers; policy makers; regulatory agencies)	7
COSMI00043	Core outcome set user (Systematic Reviewer)	2	RELEVANT STAKEHOLDER(S)	Healthcare professionals with experience of patients with the condition	8
COSMI00043	Core outcome set user (Systematic Reviewer)	2	RELEVANT STAKEHOLDER(S)	Patients with the condition or their representatives (e.g. patients; public; participants who have experienced the condition; family members; carers)	8
COSMI00043	Core outcome set user (Systematic Reviewer)	2	TRANSPARENT CONSENSUS PROCESS'	A protocol is made publically available	7
COSMI00043	Core outcome set user (Systematic Reviewer)	2	TRANSPARENT CONSENSUS PROCESS'	Prospective registration of COS study in a public registry	7
COSMI00043	Core outcome set user (Systematic Reviewer)	2	TRANSPARENT CONSENSUS PROCESS'	Initial list of outcomes considered both healthcare professionalsâ€™ and patientsâ€™ views	9
COSMI00043	Core outcome set user (Systematic Reviewer)	2	TRANSPARENT CONSENSUS PROCESS'	A scoring process and consensus definition is described a priori	6
COSMI00043	Core outcome set user (Systematic Reviewer)	2	TRANSPARENT CONSENSUS PROCESS'	The consensus definition specifically addressesÂ how the views of multiple stakeholder groups will be taken into account	8
COSMI00043	Core outcome set user (Systematic Reviewer)	2	TRANSPARENT CONSENSUS PROCESS'	Criteria for including/dropping/adding outcomesÂ are described a priori	6
COSMI00043	Core outcome set user (Systematic Reviewer)	2	TRANSPARENT CONSENSUS PROCESS'	These criteria specifically address how the views of multiple stakeholder groups will be taken into account	8
COSMI00043	Core outcome set user (Systematic Reviewer)	2	TRANSPARENT CONSENSUS PROCESS'	Each stakeholder group is approached in a way that should result in that stakeholder group being fairly represented	8
COSMI00043	Core outcome set user (Systematic Reviewer)	2	TRANSPARENT CONSENSUS PROCESS'	The research team includes representatives from all or most stakeholder groups who would use or implement the COS (e.g. patients; funders; etc)	8
COSMI00043	Core outcome set user (Systematic Reviewer)	2	TRANSPARENT CONSENSUS PROCESS'	A systematic review was undertaken to identify current outcome reporting practices	8
COSMI00043	Core outcome set user (Systematic Reviewer)	2	TRANSPARENT CONSENSUS PROCESS'	Competing interests are acknowledged in advance and taken into account during the consensus process	7
COSMI00043	Core outcome set user (Systematic Reviewer)	2	TRANSPARENT CONSENSUS PROCESS'	Care is taken to avoid ambiguity of language used in the list of outcomes	7
COSMI00045	Core outcome set developer	2	SCOPE	Setting	9
COSMI00045	Core outcome set developer	2	SCOPE	Condition	9
COSMI00045	Core outcome set developer	2	SCOPE	Population	9
COSMI00045	Core outcome set developer	2	SCOPE	Intervention	9
COSMI00045	Core outcome set developer	2	RELEVANT STAKEHOLDER(S)	Those who will use the COS in research (e.g. clinical trialists)	7
COSMI00045	Core outcome set developer	2	RELEVANT STAKEHOLDER(S)	Those who will use the research that should have used the COS (e.g. systematic reviewers; guideline developers; policy makers; regulatory agencies)	7
COSMI00045	Core outcome set developer	2	RELEVANT STAKEHOLDER(S)	Healthcare professionals with experience of patients with the condition	9
COSMI00045	Core outcome set developer	2	RELEVANT STAKEHOLDER(S)	Patients with the condition or their representatives (e.g. patients; public; participants who have experienced the condition; family members; carers)	9
COSMI00045	Core outcome set developer	2	TRANSPARENT CONSENSUS PROCESS'	A protocol is made publically available	9
COSMI00045	Core outcome set developer	2	TRANSPARENT CONSENSUS PROCESS'	Prospective registration of COS study in a public registry	6
COSMI00045	Core outcome set developer	2	TRANSPARENT CONSENSUS PROCESS'	Initial list of outcomes considered both healthcare professionalsâ€™ and patientsâ€™ views	9
COSMI00045	Core outcome set developer	2	TRANSPARENT CONSENSUS PROCESS'	A scoring process and consensus definition is described a priori	9
COSMI00045	Core outcome set developer	2	TRANSPARENT CONSENSUS PROCESS'	The consensus definition specifically addressesÂ how the views of multiple stakeholder groups will be taken into account	9
COSMI00045	Core outcome set developer	2	TRANSPARENT CONSENSUS PROCESS'	Criteria for including/dropping/adding outcomesÂ are described a priori	9
COSMI00045	Core outcome set developer	2	TRANSPARENT CONSENSUS PROCESS'	These criteria specifically address how the views of multiple stakeholder groups will be taken into account	9
COSMI00045	Core outcome set developer	2	TRANSPARENT CONSENSUS PROCESS'	Each stakeholder group is approached in a way that should result in that stakeholder group being fairly represented	9
COSMI00045	Core outcome set developer	2	TRANSPARENT CONSENSUS PROCESS'	The research team includes representatives from all or most stakeholder groups who would use or implement the COS (e.g. patients; funders; etc)	6
COSMI00045	Core outcome set developer	2	TRANSPARENT CONSENSUS PROCESS'	A systematic review was undertaken to identify current outcome reporting practices	9
COSMI00045	Core outcome set developer	2	TRANSPARENT CONSENSUS PROCESS'	Competing interests are acknowledged in advance and taken into account during the consensus process	9
COSMI00045	Core outcome set developer	2	TRANSPARENT CONSENSUS PROCESS'	Care is taken to avoid ambiguity of language used in the list of outcomes	9
COSMI00046	Core outcome set developer	2	SCOPE	Setting	6
COSMI00046	Core outcome set developer	2	SCOPE	Condition	8
COSMI00046	Core outcome set developer	2	SCOPE	Population	8
COSMI00046	Core outcome set developer	2	SCOPE	Intervention	9
COSMI00046	Core outcome set developer	2	RELEVANT STAKEHOLDER(S)	Those who will use the COS in research (e.g. clinical trialists)	9
COSMI00046	Core outcome set developer	2	RELEVANT STAKEHOLDER(S)	Those who will use the research that should have used the COS (e.g. systematic reviewers; guideline developers; policy makers; regulatory agencies)	8
COSMI00046	Core outcome set developer	2	RELEVANT STAKEHOLDER(S)	Healthcare professionals with experience of patients with the condition	7
COSMI00046	Core outcome set developer	2	RELEVANT STAKEHOLDER(S)	Patients with the condition or their representatives (e.g. patients; public; participants who have experienced the condition; family members; carers)	9
COSMI00046	Core outcome set developer	2	TRANSPARENT CONSENSUS PROCESS'	A protocol is made publically available	8
COSMI00046	Core outcome set developer	2	TRANSPARENT CONSENSUS PROCESS'	Prospective registration of COS study in a public registry	6
COSMI00046	Core outcome set developer	2	TRANSPARENT CONSENSUS PROCESS'	Initial list of outcomes considered both healthcare professionalsâ€™ and patientsâ€™ views	8
COSMI00046	Core outcome set developer	2	TRANSPARENT CONSENSUS PROCESS'	A scoring process and consensus definition is described a priori	9
COSMI00046	Core outcome set developer	2	TRANSPARENT CONSENSUS PROCESS'	The consensus definition specifically addressesÂ how the views of multiple stakeholder groups will be taken into account	7
COSMI00046	Core outcome set developer	2	TRANSPARENT CONSENSUS PROCESS'	Criteria for including/dropping/adding outcomesÂ are described a priori	7
COSMI00046	Core outcome set developer	2	TRANSPARENT CONSENSUS PROCESS'	These criteria specifically address how the views of multiple stakeholder groups will be taken into account	6
COSMI00046	Core outcome set developer	2	TRANSPARENT CONSENSUS PROCESS'	Each stakeholder group is approached in a way that should result in that stakeholder group being fairly represented	9
COSMI00046	Core outcome set developer	2	TRANSPARENT CONSENSUS PROCESS'	The research team includes representatives from all or most stakeholder groups who would use or implement the COS (e.g. patients; funders; etc)	8
COSMI00046	Core outcome set developer	2	TRANSPARENT CONSENSUS PROCESS'	A systematic review was undertaken to identify current outcome reporting practices	7
COSMI00046	Core outcome set developer	2	TRANSPARENT CONSENSUS PROCESS'	Competing interests are acknowledged in advance and taken into account during the consensus process	5
COSMI00046	Core outcome set developer	2	TRANSPARENT CONSENSUS PROCESS'	Care is taken to avoid ambiguity of language used in the list of outcomes	9
COSMI00047	Core outcome set developer	2	SCOPE	Setting	9
COSMI00047	Core outcome set developer	2	SCOPE	Condition	9
COSMI00047	Core outcome set developer	2	SCOPE	Population	9
COSMI00047	Core outcome set developer	2	SCOPE	Intervention	8
COSMI00047	Core outcome set developer	2	RELEVANT STAKEHOLDER(S)	Those who will use the COS in research (e.g. clinical trialists)	7
COSMI00047	Core outcome set developer	2	RELEVANT STAKEHOLDER(S)	Those who will use the research that should have used the COS (e.g. systematic reviewers; guideline developers; policy makers; regulatory agencies)	7
COSMI00047	Core outcome set developer	2	RELEVANT STAKEHOLDER(S)	Healthcare professionals with experience of patients with the condition	7
COSMI00047	Core outcome set developer	2	RELEVANT STAKEHOLDER(S)	Patients with the condition or their representatives (e.g. patients; public; participants who have experienced the condition; family members; carers)	7
COSMI00047	Core outcome set developer	2	TRANSPARENT CONSENSUS PROCESS'	A protocol is made publically available	4
COSMI00047	Core outcome set developer	2	TRANSPARENT CONSENSUS PROCESS'	Prospective registration of COS study in a public registry	6
COSMI00047	Core outcome set developer	2	TRANSPARENT CONSENSUS PROCESS'	Initial list of outcomes considered both healthcare professionalsâ€™ and patientsâ€™ views	7
COSMI00047	Core outcome set developer	2	TRANSPARENT CONSENSUS PROCESS'	A scoring process and consensus definition is described a priori	7
COSMI00047	Core outcome set developer	2	TRANSPARENT CONSENSUS PROCESS'	The consensus definition specifically addressesÂ how the views of multiple stakeholder groups will be taken into account	7
COSMI00047	Core outcome set developer	2	TRANSPARENT CONSENSUS PROCESS'	Criteria for including/dropping/adding outcomesÂ are described a priori	7
COSMI00047	Core outcome set developer	2	TRANSPARENT CONSENSUS PROCESS'	These criteria specifically address how the views of multiple stakeholder groups will be taken into account	7
COSMI00047	Core outcome set developer	2	TRANSPARENT CONSENSUS PROCESS'	Each stakeholder group is approached in a way that should result in that stakeholder group being fairly represented	7
COSMI00047	Core outcome set developer	2	TRANSPARENT CONSENSUS PROCESS'	The research team includes representatives from all or most stakeholder groups who would use or implement the COS (e.g. patients; funders; etc)	7
COSMI00047	Core outcome set developer	2	TRANSPARENT CONSENSUS PROCESS'	A systematic review was undertaken to identify current outcome reporting practices	6
COSMI00047	Core outcome set developer	2	TRANSPARENT CONSENSUS PROCESS'	Competing interests are acknowledged in advance and taken into account during the consensus process	6
COSMI00047	Core outcome set developer	2	TRANSPARENT CONSENSUS PROCESS'	Care is taken to avoid ambiguity of language used in the list of outcomes	7
COSMI00049	Core outcome set user (Clinical Guideline Developer)	2	SCOPE	Setting	7
COSMI00049	Core outcome set user (Clinical Guideline Developer)	2	SCOPE	Condition	8
COSMI00049	Core outcome set user (Clinical Guideline Developer)	2	SCOPE	Population	8
COSMI00049	Core outcome set user (Clinical Guideline Developer)	2	SCOPE	Intervention	8
COSMI00049	Core outcome set user (Clinical Guideline Developer)	2	RELEVANT STAKEHOLDER(S)	Those who will use the COS in research (e.g. clinical trialists)	7
COSMI00049	Core outcome set user (Clinical Guideline Developer)	2	RELEVANT STAKEHOLDER(S)	Those who will use the research that should have used the COS (e.g. systematic reviewers; guideline developers; policy makers; regulatory agencies)	8
COSMI00049	Core outcome set user (Clinical Guideline Developer)	2	RELEVANT STAKEHOLDER(S)	Healthcare professionals with experience of patients with the condition	8
COSMI00049	Core outcome set user (Clinical Guideline Developer)	2	RELEVANT STAKEHOLDER(S)	Patients with the condition or their representatives (e.g. patients; public; participants who have experienced the condition; family members; carers)	9
COSMI00049	Core outcome set user (Clinical Guideline Developer)	2	TRANSPARENT CONSENSUS PROCESS'	A protocol is made publically available	7
COSMI00049	Core outcome set user (Clinical Guideline Developer)	2	TRANSPARENT CONSENSUS PROCESS'	Prospective registration of COS study in a public registry	7
COSMI00049	Core outcome set user (Clinical Guideline Developer)	2	TRANSPARENT CONSENSUS PROCESS'	Initial list of outcomes considered both healthcare professionalsâ€™ and patientsâ€™ views	9
COSMI00049	Core outcome set user (Clinical Guideline Developer)	2	TRANSPARENT CONSENSUS PROCESS'	A scoring process and consensus definition is described a priori	7
COSMI00049	Core outcome set user (Clinical Guideline Developer)	2	TRANSPARENT CONSENSUS PROCESS'	The consensus definition specifically addressesÂ how the views of multiple stakeholder groups will be taken into account	7
COSMI00049	Core outcome set user (Clinical Guideline Developer)	2	TRANSPARENT CONSENSUS PROCESS'	Criteria for including/dropping/adding outcomesÂ are described a priori	7
COSMI00049	Core outcome set user (Clinical Guideline Developer)	2	TRANSPARENT CONSENSUS PROCESS'	These criteria specifically address how the views of multiple stakeholder groups will be taken into account	8
COSMI00049	Core outcome set user (Clinical Guideline Developer)	2	TRANSPARENT CONSENSUS PROCESS'	Each stakeholder group is approached in a way that should result in that stakeholder group being fairly represented	9
COSMI00049	Core outcome set user (Clinical Guideline Developer)	2	TRANSPARENT CONSENSUS PROCESS'	The research team includes representatives from all or most stakeholder groups who would use or implement the COS (e.g. patients; funders; etc)	8
COSMI00049	Core outcome set user (Clinical Guideline Developer)	2	TRANSPARENT CONSENSUS PROCESS'	A systematic review was undertaken to identify current outcome reporting practices	8
COSMI00049	Core outcome set user (Clinical Guideline Developer)	2	TRANSPARENT CONSENSUS PROCESS'	Competing interests are acknowledged in advance and taken into account during the consensus process	7
COSMI00049	Core outcome set user (Clinical Guideline Developer)	2	TRANSPARENT CONSENSUS PROCESS'	Care is taken to avoid ambiguity of language used in the list of outcomes	8
COSMI00050	Journal editor	2	SCOPE	Setting	8
COSMI00050	Journal editor	2	SCOPE	Condition	9
COSMI00050	Journal editor	2	SCOPE	Population	9
COSMI00050	Journal editor	2	SCOPE	Intervention	9
COSMI00050	Journal editor	2	RELEVANT STAKEHOLDER(S)	Those who will use the COS in research (e.g. clinical trialists)	9
COSMI00050	Journal editor	2	RELEVANT STAKEHOLDER(S)	Those who will use the research that should have used the COS (e.g. systematic reviewers; guideline developers; policy makers; regulatory agencies)	9
COSMI00050	Journal editor	2	RELEVANT STAKEHOLDER(S)	Healthcare professionals with experience of patients with the condition	8
COSMI00050	Journal editor	2	RELEVANT STAKEHOLDER(S)	Patients with the condition or their representatives (e.g. patients; public; participants who have experienced the condition; family members; carers)	9
COSMI00050	Journal editor	2	TRANSPARENT CONSENSUS PROCESS'	A protocol is made publically available	9
COSMI00050	Journal editor	2	TRANSPARENT CONSENSUS PROCESS'	Prospective registration of COS study in a public registry	9
COSMI00050	Journal editor	2	TRANSPARENT CONSENSUS PROCESS'	Initial list of outcomes considered both healthcare professionalsâ€™ and patientsâ€™ views	8
COSMI00050	Journal editor	2	TRANSPARENT CONSENSUS PROCESS'	A scoring process and consensus definition is described a priori	9
COSMI00050	Journal editor	2	TRANSPARENT CONSENSUS PROCESS'	The consensus definition specifically addressesÂ how the views of multiple stakeholder groups will be taken into account	7
COSMI00050	Journal editor	2	TRANSPARENT CONSENSUS PROCESS'	Criteria for including/dropping/adding outcomesÂ are described a priori	7
COSMI00050	Journal editor	2	TRANSPARENT CONSENSUS PROCESS'	These criteria specifically address how the views of multiple stakeholder groups will be taken into account	6
COSMI00050	Journal editor	2	TRANSPARENT CONSENSUS PROCESS'	Each stakeholder group is approached in a way that should result in that stakeholder group being fairly represented	6
COSMI00050	Journal editor	2	TRANSPARENT CONSENSUS PROCESS'	The research team includes representatives from all or most stakeholder groups who would use or implement the COS (e.g. patients; funders; etc)	9
COSMI00050	Journal editor	2	TRANSPARENT CONSENSUS PROCESS'	A systematic review was undertaken to identify current outcome reporting practices	8
COSMI00050	Journal editor	2	TRANSPARENT CONSENSUS PROCESS'	Competing interests are acknowledged in advance and taken into account during the consensus process	9
COSMI00050	Journal editor	2	TRANSPARENT CONSENSUS PROCESS'	Care is taken to avoid ambiguity of language used in the list of outcomes	8
COSMI00051	Core outcome set developer	2	SCOPE	Setting	7
COSMI00051	Core outcome set developer	2	SCOPE	Condition	9
COSMI00051	Core outcome set developer	2	SCOPE	Population	8
COSMI00051	Core outcome set developer	2	SCOPE	Intervention	8
COSMI00051	Core outcome set developer	2	RELEVANT STAKEHOLDER(S)	Those who will use the COS in research (e.g. clinical trialists)	6
COSMI00051	Core outcome set developer	2	RELEVANT STAKEHOLDER(S)	Those who will use the research that should have used the COS (e.g. systematic reviewers; guideline developers; policy makers; regulatory agencies)	3
COSMI00051	Core outcome set developer	2	RELEVANT STAKEHOLDER(S)	Healthcare professionals with experience of patients with the condition	7
COSMI00051	Core outcome set developer	2	RELEVANT STAKEHOLDER(S)	Patients with the condition or their representatives (e.g. patients; public; participants who have experienced the condition; family members; carers)	9
COSMI00051	Core outcome set developer	2	TRANSPARENT CONSENSUS PROCESS'	A protocol is made publically available	6
COSMI00051	Core outcome set developer	2	TRANSPARENT CONSENSUS PROCESS'	Prospective registration of COS study in a public registry	9
COSMI00051	Core outcome set developer	2	TRANSPARENT CONSENSUS PROCESS'	Initial list of outcomes considered both healthcare professionalsâ€™ and patientsâ€™ views	7
COSMI00051	Core outcome set developer	2	TRANSPARENT CONSENSUS PROCESS'	A scoring process and consensus definition is described a priori	7
COSMI00051	Core outcome set developer	2	TRANSPARENT CONSENSUS PROCESS'	The consensus definition specifically addressesÂ how the views of multiple stakeholder groups will be taken into account	6
COSMI00051	Core outcome set developer	2	TRANSPARENT CONSENSUS PROCESS'	Criteria for including/dropping/adding outcomesÂ are described a priori	6
COSMI00051	Core outcome set developer	2	TRANSPARENT CONSENSUS PROCESS'	These criteria specifically address how the views of multiple stakeholder groups will be taken into account	6
COSMI00051	Core outcome set developer	2	TRANSPARENT CONSENSUS PROCESS'	Each stakeholder group is approached in a way that should result in that stakeholder group being fairly represented	7
COSMI00051	Core outcome set developer	2	TRANSPARENT CONSENSUS PROCESS'	The research team includes representatives from all or most stakeholder groups who would use or implement the COS (e.g. patients; funders; etc)	3
COSMI00051	Core outcome set developer	2	TRANSPARENT CONSENSUS PROCESS'	A systematic review was undertaken to identify current outcome reporting practices	7
COSMI00051	Core outcome set developer	2	TRANSPARENT CONSENSUS PROCESS'	Competing interests are acknowledged in advance and taken into account during the consensus process	7
COSMI00051	Core outcome set developer	2	TRANSPARENT CONSENSUS PROCESS'	Care is taken to avoid ambiguity of language used in the list of outcomes	6
COSMI00052	Core outcome set developer	2	SCOPE	Setting	8
COSMI00052	Core outcome set developer	2	SCOPE	Condition	9
COSMI00052	Core outcome set developer	2	SCOPE	Population	8
COSMI00052	Core outcome set developer	2	SCOPE	Intervention	7
COSMI00052	Core outcome set developer	2	RELEVANT STAKEHOLDER(S)	Those who will use the COS in research (e.g. clinical trialists)	9
COSMI00052	Core outcome set developer	2	RELEVANT STAKEHOLDER(S)	Those who will use the research that should have used the COS (e.g. systematic reviewers; guideline developers; policy makers; regulatory agencies)	8
COSMI00052	Core outcome set developer	2	RELEVANT STAKEHOLDER(S)	Healthcare professionals with experience of patients with the condition	8
COSMI00052	Core outcome set developer	2	RELEVANT STAKEHOLDER(S)	Patients with the condition or their representatives (e.g. patients; public; participants who have experienced the condition; family members; carers)	9
COSMI00052	Core outcome set developer	2	TRANSPARENT CONSENSUS PROCESS'	A protocol is made publically available	9
COSMI00052	Core outcome set developer	2	TRANSPARENT CONSENSUS PROCESS'	Prospective registration of COS study in a public registry	7
COSMI00052	Core outcome set developer	2	TRANSPARENT CONSENSUS PROCESS'	Initial list of outcomes considered both healthcare professionalsâ€™ and patientsâ€™ views	7
COSMI00052	Core outcome set developer	2	TRANSPARENT CONSENSUS PROCESS'	A scoring process and consensus definition is described a priori	7
COSMI00052	Core outcome set developer	2	TRANSPARENT CONSENSUS PROCESS'	The consensus definition specifically addressesÂ how the views of multiple stakeholder groups will be taken into account	8
COSMI00052	Core outcome set developer	2	TRANSPARENT CONSENSUS PROCESS'	Criteria for including/dropping/adding outcomesÂ are described a priori	7
COSMI00052	Core outcome set developer	2	TRANSPARENT CONSENSUS PROCESS'	These criteria specifically address how the views of multiple stakeholder groups will be taken into account	7
COSMI00052	Core outcome set developer	2	TRANSPARENT CONSENSUS PROCESS'	Each stakeholder group is approached in a way that should result in that stakeholder group being fairly represented	6
COSMI00052	Core outcome set developer	2	TRANSPARENT CONSENSUS PROCESS'	The research team includes representatives from all or most stakeholder groups who would use or implement the COS (e.g. patients; funders; etc)	7
COSMI00052	Core outcome set developer	2	TRANSPARENT CONSENSUS PROCESS'	A systematic review was undertaken to identify current outcome reporting practices	9
COSMI00052	Core outcome set developer	2	TRANSPARENT CONSENSUS PROCESS'	Competing interests are acknowledged in advance and taken into account during the consensus process	9
COSMI00052	Core outcome set developer	2	TRANSPARENT CONSENSUS PROCESS'	Care is taken to avoid ambiguity of language used in the list of outcomes	9
COSMI00053	Journal editor	2	SCOPE	Setting	5
COSMI00053	Journal editor	2	SCOPE	Condition	9
COSMI00053	Journal editor	2	SCOPE	Population	8
COSMI00053	Journal editor	2	SCOPE	Intervention	5
COSMI00053	Journal editor	2	RELEVANT STAKEHOLDER(S)	Those who will use the COS in research (e.g. clinical trialists)	8
COSMI00053	Journal editor	2	RELEVANT STAKEHOLDER(S)	Those who will use the research that should have used the COS (e.g. systematic reviewers; guideline developers; policy makers; regulatory agencies)	8
COSMI00053	Journal editor	2	RELEVANT STAKEHOLDER(S)	Healthcare professionals with experience of patients with the condition	7
COSMI00053	Journal editor	2	RELEVANT STAKEHOLDER(S)	Patients with the condition or their representatives (e.g. patients; public; participants who have experienced the condition; family members; carers)	9
COSMI00053	Journal editor	2	TRANSPARENT CONSENSUS PROCESS'	A protocol is made publically available	5
COSMI00053	Journal editor	2	TRANSPARENT CONSENSUS PROCESS'	Prospective registration of COS study in a public registry	7
COSMI00053	Journal editor	2	TRANSPARENT CONSENSUS PROCESS'	Initial list of outcomes considered both healthcare professionalsâ€™ and patientsâ€™ views	8
COSMI00053	Journal editor	2	TRANSPARENT CONSENSUS PROCESS'	A scoring process and consensus definition is described a priori	7
[truncated: 3,874 more rows]
